# Supplementary material for: Auxin-mediated regulation of susceptibility to toxic metabolites, c-di-GMP levels, and phage infection in the rhizobacterium Serratia plymuthica
Source: mSystems. 2024 Jun 5;9(7):e00165-24. doi: 10.1128/msystems.00165-24 (PMC11264596; doi:10.1128/msystems.00165-24)
Supplement: Table S1 — Genes modulated by the addition of 1 mM IAA. [file msystems.00165-24-s0001.xlsx]

## Sheet: 1000 uM IAA vs control
Supplementary Table S1: Genes modulated by the addition of 1 mM indole-3-acetic acid (IAA). The genes that are differentially regulated when exposed to 1 mM IAA were functionally classified using COG terms (Galperin et al. (2021) Nucleic Acids Res 49:D274-D281), and PFAM & Interpro databases. Only genes with a Log2FC ≥|1.5| and FDR correction ≤0.05 are listed.
UP-REGULATED GENES
ENERGY PRODUCTION AND CONVERSION
Gene_id (new)	Gene_id (old)	Protein_ids	Preferred_name	Description	baseMean	log2FoldChange	lfcSE	stat	pvalue	padj	COG_category	GOs	EC	KEGG_ko	KEGG_Pathway	KEGG_Module	KEGG_Reaction	KEGG_rclass	BRITE	KEGG_TC	PFAMs
AWY96_RS01055	AWY96_01055	KYQ97159.1_210	ssuD	Catalyzes the desulfonation of aliphatic sulfonates	137.997469493552	5.99097880500578	0.699563833810114	8.56387725531268	1.09134020358502e-17	5.8883866984542705e-15	C	-	1.14.14.5	ko:K04091	ko00920,map00920	-	R07210,R10206	RC01779,RC02556	ko00000,ko00001,ko01000	-	Bac_luciferase
AWY96_RS01385	AWY96_01385	KYQ97223.1_275		NAD(P)-dependent oxidoreductase	9663.41137363333	2.69092185314582	0.823585042100938	3.26732725291048	0.0010856810160471	0.0126428465561753
AWY96_RS02125	AWY96_02125	KYQ97361.1_419	nuoK	NDH-1 shuttles electrons from NADH, via FMN and iron- sulfur (Fe-S) centers, to quinones in the respiratory chain. The immediate electron acceptor for the enzyme in this species is believed to be ubiquinone. Couples the redox reaction to proton translocation (for every two electrons transferred, four hydrogen ions are translocated across the cytoplasmic membrane), and thus conserves the redox ene…	248.652589911438	1.51184375530385	0.385272612385255	3.92408831228336	8.70587974407718e-05	0.0020723407861391	C	GO:0003674,GO:0003824,GO:0003954,GO:0005575,GO:0005623,GO:0005886,GO:0005887,GO:0008137,GO:0008150,GO:0008152,GO:0016020,GO:0016021,GO:0016491,GO:0016651,GO:0016655,GO:0030964,GO:0031224,GO:0031226,GO:0032991,GO:0044425,GO:0044459,GO:0044464,GO:0045271,GO:0045272,GO:0050136,GO:0055114,GO:0070469,GO:0070470,GO:0071944,GO:0098796,GO:0098797,GO:0098803,GO:1902494,GO:1990204	1.6.5.3	ko:K00340	ko00190,ko01100,map00190,map01100	M00144	R11945	RC00061	ko00000,ko00001,ko00002,ko01000	3.D.1	Oxidored_q2
AWY96_RS02605	AWY96_02605	KYQ97451.1_514	-	Radical SAM	35876.8550324039	1.52636814471003	0.333485222607775	4.57701883392071	4.71649011770856e-06	0.0002290327601159	C	-	-	-	-	-	-	-	-	-	Fer4_12,Radical_SAM
AWY96_RS03285	AWY96_03285	KYQ97573.1_644	cioA	Cytochrome bd terminal oxidase subunit I	106.05538501978	2.5645351462832	0.940203774409527	2.72763757824073	0.0063789650701449	0.0404389743872373	C	-	1.10.3.14	ko:K00425	ko00190,ko01100,ko02020,map00190,map01100,map02020	M00153	R11325	RC00061	ko00000,ko00001,ko00002,ko01000	3.D.4.3	Cyt_bd_oxida_I
AWY96_RS03465	AWY96_03465	KYQ97608.1_680	mocA	Aldo/keto reductase family	344.825300918944	1.94202635646767	0.626481845493802	3.09989247164367	0.0019359090949089	0.0187529433974141	C	-	-	-	-	-	-	-	-	-	Aldo_ket_red
AWY96_RS04160	AWY96_04160	KYQ99565.1_818	-	alcohol dehydrogenase	55.232621624767	2.48624575342393	0.675012302245588	3.68325991267544	0.0002302701592702	0.0041436554899796	C	-	-	-	-	-	-	-	-	-	ADH_N,ADH_zinc_N_2
AWY96_RS06475	AWY96_06470	KYQ98170.1_1269	mdaB	NADPH quinone reductase MdaB	69.8479184131366	3.07564923645111	0.572543336372027	5.37190644107438	7.79085307758739e-08	7.41811422446361e-06	S	GO:0000166,GO:0003674,GO:0003824,GO:0005488,GO:0005575,GO:0005622,GO:0005623,GO:0005737,GO:0005829,GO:0008150,GO:0008152,GO:0008753,GO:0016491,GO:0016651,GO:0016655,GO:0036094,GO:0043167,GO:0043168,GO:0044424,GO:0044444,GO:0044464,GO:0048037,GO:0050660,GO:0050662,GO:0055114,GO:0097159,GO:1901265,GO:1901363	-	ko:K03923	-	-	-	-	ko00000	-	Flavodoxin_2
AWY96_RS07230	AWY96_07225	KYQ98313.1_1418	yhdH	Quinone oxidoreductase	196.344906823908	1.59826394815961	0.450623244695789	3.54678540659521	0.0003899620936174	0.005973678001912	C	GO:0003674,GO:0003824,GO:0008150,GO:0008152,GO:0016491,GO:0016627,GO:0016628,GO:0043957,GO:0055114	-	ko:K19745	ko00640,ko01100,map00640,map01100	-	R00919	RC00095	ko00000,ko00001,ko01000	-	ADH_N,ADH_zinc_N
AWY96_RS07635	AWY96_07630	KYQ98393.1_1499	aceA	Isocitrate lyase	170.997084148278	1.76592414206429	0.611123635076898	2.8896348311616	0.0038568956806613	0.029261080123521	C	GO:0003674,GO:0003824,GO:0004451,GO:0005488,GO:0005975,GO:0006081,GO:0006082,GO:0006097,GO:0008150,GO:0008152,GO:0009987,GO:0016829,GO:0016830,GO:0016833,GO:0019752,GO:0032787,GO:0043167,GO:0043169,GO:0043436,GO:0044237,GO:0044238,GO:0044262,GO:0044281,GO:0046487,GO:0071704	4.1.3.1	ko:K01637	ko00630,ko01100,ko01110,ko01120,ko01200,map00630,map01100,map01110,map01120,map01200	M00012	R00479	RC00311,RC00313	ko00000,ko00001,ko00002,ko01000	-	ICL
AWY96_RS07640	AWY96_07635	KYQ98394.1_1500	aceB	Catalyzes the aldol condensation of glyoxylate with acetyl-CoA to form malate as part of the second step of the glyoxylate bypass and an alternative to the tricarboxylic acid cycle	323.948271498297	1.73807579051126	0.457441179314856	3.79956127499169	0.0001449524703321	0.0030209836735327	C	GO:0003674,GO:0003824,GO:0004474,GO:0005575,GO:0005622,GO:0005623,GO:0005737,GO:0005975,GO:0006081,GO:0006082,GO:0006097,GO:0008150,GO:0008152,GO:0009987,GO:0016740,GO:0016746,GO:0019752,GO:0032787,GO:0043436,GO:0044237,GO:0044238,GO:0044262,GO:0044281,GO:0044424,GO:0044464,GO:0046487,GO:0046912,GO:0071704	2.3.3.9	ko:K01638	ko00620,ko00630,ko01100,ko01110,ko01120,ko01200,map00620,map00630,map01100,map01110,map01120,map01200	M00012	R00472	RC00004,RC00308,RC02747	ko00000,ko00001,ko00002,ko01000	-	Malate_synthase
AWY96_RS08345	AWY96_08340	KYQ98522.1_1634	glpD	Belongs to the FAD-dependent glycerol-3-phosphate dehydrogenase family	101.180359357948	1.52103655683122	0.564366743132738	2.69512081521336	0.0070363113135139	0.042925034847266	C	-	1.1.5.3	ko:K00111	ko00564,ko01110,map00564,map01110	-	R00848	RC00029	ko00000,ko00001,ko01000	-	DAO,DAO_C
AWY96_RS08465	AWY96_08460	KYQ98546.1_1658	mmsA	methylmalonate-semialdehyde dehydrogenase	98.4125102766318	2.85468208765241	0.576456282714574	4.95212243018587	7.34083932828285e-07	4.95098830251965e-05	C	-	1.2.1.18,1.2.1.27	ko:K00140	ko00280,ko00410,ko00562,ko00640,ko01100,ko01200,map00280,map00410,map00562,map00640,map01100,map01200	M00013	R00705,R00706,R00922,R00935	RC00004,RC02723,RC02817	ko00000,ko00001,ko00002,ko01000	-	Aldedh
AWY96_RS12020	AWY96_12015	KYQ99188.1_2334	ywrO	NADPH-dependent FMN reductase	39.2337118244754	4.26304214531321	0.761017421444249	5.6017668258144	2.12177856105097e-08	2.45318016487227e-06	S	-	-	-	-	-	-	-	-	-	Flavodoxin_2
AWY96_RS12770	AWY96_12765	KYQ99326.1_2480	-	Belongs to the zinc-containing alcohol dehydrogenase family. Quinone oxidoreductase subfamily	372.517716417789	2.78272344098995	0.38689885650041	7.19237959543309	6.36717106999904e-13	2.20849876542252e-10	C	-	-	-	-	-	-	-	-	-	ADH_N,ADH_zinc_N_2
AWY96_RS15030	AWY96_15025	KYQ94730.1_2923	wrbA	Flavodoxin domain	163.536401686876	2.84501573524855	0.620075837922528	4.58817383496243	4.47140238538043e-06	0.0002193245452869	S	-	1.6.5.2	ko:K03809	ko00130,ko01110,map00130,map01110	-	R02964,R03643,R03816	RC00819	ko00000,ko00001,ko01000	-	FMN_red
AWY96_RS15180	AWY96_15175	KYQ94758.1_2953	azoR	Catalyzes the reductive cleavage of azo bond in aromatic azo compounds to the corresponding amines. Requires NADH, but not NADPH, as an electron donor for its activity	406.402036308328	2.61536247876116	0.531665774122138	4.91918533420649	8.69051541659031e-07	5.56350692770022e-05	C	-	-	ko:K01118	-	-	-	-	ko00000,ko01000	-	Flavodoxin_2
AWY96_RS16030	AWY96_16025	KYQ94903.1_3110	dld	Catalyzes the oxidation of D-lactate to pyruvate	531.547908668414	2.06952302273722	0.447266566422763	4.62704610203545	3.70917971183404e-06	0.0001895976492701	C	GO:0000166,GO:0003674,GO:0003824,GO:0004457,GO:0004458,GO:0005488,GO:0005575,GO:0005622,GO:0005623,GO:0005886,GO:0006082,GO:0006089,GO:0006091,GO:0008150,GO:0008152,GO:0009055,GO:0009060,GO:0009061,GO:0009898,GO:0009987,GO:0015980,GO:0016020,GO:0016491,GO:0016614,GO:0016898,GO:0016901,GO:0019516,GO:0019752,GO:0019897,GO:0019898,GO:0022900,GO:0022904,GO:0031234,GO:0032787,GO:0036094,GO:0043167,GO:…	1.1.5.12	ko:K03777	ko00620,ko01120,map00620,map01120	-	R00704,R11591	RC00044	ko00000,ko00001,ko01000	-	FAD_binding_4,Lact-deh-memb
AWY96_RS17630	AWY96_17625	KYQ95210.1_3430	cydD	In Escherichia coli the CydCD ABC transporter exports cysteine and glutathione into the periplasm in order to maintain redox balance	275.124982454666	1.62198350525109	0.589483488140468	2.75153339810698	0.0059316970952904	0.0387154853423796	CO	GO:0000101,GO:0003333,GO:0003674,GO:0003824,GO:0005215,GO:0005319,GO:0005575,GO:0005623,GO:0005886,GO:0005887,GO:0006810,GO:0006811,GO:0006812,GO:0006820,GO:0006857,GO:0006865,GO:0006869,GO:0008150,GO:0009987,GO:0010876,GO:0015399,GO:0015405,GO:0015711,GO:0015804,GO:0015833,GO:0015849,GO:0016020,GO:0016021,GO:0016462,GO:0016787,GO:0016817,GO:0016818,GO:0016887,GO:0017111,GO:0019725,GO:0022804,GO:…	-	ko:K16013	ko02010,map02010	-	-	-	ko00000,ko00001,ko02000	3.A.1.129	ABC_membrane,ABC_tran
AWY96_RS17885	AWY96_17880	KYQ95260.1_3481	ssuD	Catalyzes the desulfonation of aliphatic sulfonates	38.1794139145483	4.02285082752194	0.75816940269749	5.30600524527769	1.1205373435902e-07	9.89332607358915e-06	C	GO:0003674,GO:0003824,GO:0004497,GO:0005488,GO:0005515,GO:0006082,GO:0006790,GO:0006950,GO:0008150,GO:0008152,GO:0008726,GO:0009056,GO:0009266,GO:0009408,GO:0009628,GO:0009987,GO:0016054,GO:0016491,GO:0016705,GO:0016712,GO:0019694,GO:0042802,GO:0044237,GO:0044248,GO:0044273,GO:0044281,GO:0044282,GO:0046306,GO:0050896,GO:0055114,GO:0071704,GO:1901575	1.14.14.5	ko:K04091	ko00920,map00920	-	R07210,R10206	RC01779,RC02556	ko00000,ko00001,ko01000	-	Bac_luciferase
AWY96_RS18020	AWY96_18015	KYQ95286.1_3508	acyP	Catalyzes the hydrolysis of acylphosphate	153.750244539954	2.95304892613285	0.794048874658381	3.71897627511068	0.000200031836747	0.0038252261349263	C	GO:0003674,GO:0003824,GO:0003998,GO:0006950,GO:0008150,GO:0009266,GO:0009408,GO:0009628,GO:0016787,GO:0016817,GO:0016818,GO:0050896	3.6.1.7	ko:K01512	ko00620,ko00627,ko01120,map00620,map00627,map01120	-	R00317,R01421,R01515	RC00043	ko00000,ko00001,ko01000	-	Acylphosphatase
AWY96_RS18495	AWY96_18490	KYQ95368.1_3597	namA	NADH flavin	561.663805548583	1.51024258465339	0.447043289903742	3.37829158553879	0.0007293769683865	0.0095985218387134	C	-	-	-	-	-	-	-	-	-	Oxidored_FMN
AWY96_RS20025	AWY96_20025	KYQ95653.1_3898	nemA	catalyzes the formation of N-ethylsuccinimide from N-ethylmaleimide	257.752838002586	2.53078819024939	0.43993433836868	5.75264981504695	8.78553511248253e-09	1.1530421217896e-06	C	GO:0000166,GO:0003674,GO:0003824,GO:0005488,GO:0005575,GO:0005622,GO:0005623,GO:0005737,GO:0005829,GO:0006725,GO:0006805,GO:0006807,GO:0008150,GO:0008152,GO:0008748,GO:0009056,GO:0009410,GO:0009987,GO:0010181,GO:0016491,GO:0016627,GO:0016628,GO:0016661,GO:0017144,GO:0018937,GO:0018973,GO:0018974,GO:0019326,GO:0019439,GO:0032553,GO:0034567,GO:0036094,GO:0042221,GO:0042537,GO:0043167,GO:0043168,GO:…	-	ko:K10680	ko00633,ko01120,map00633,map01120	-	R08014,R08017,R08042	RC00250	ko00000,ko00001,ko01000	-	Oxidored_FMN
AWY96_RS20640	AWY96_20640	KYQ95771.1_4021	-	[2Fe-2S] binding domain	101.882584585306	4.41161990464435	0.645557675004965	6.83381218356737	8.26872684030974e-12	2.1133125019233703e-09	C	GO:0003674,GO:0003824,GO:0006725,GO:0008150,GO:0008152,GO:0009056,GO:0009987,GO:0016491,GO:0016725,GO:0019439,GO:0044237,GO:0044248,GO:0055114	1.17.2.1	ko:K18029	ko00760,ko01120,map00760,map01120	M00622	R09473	RC00589	ko00000,ko00001,ko00002,ko01000	-	Fer2,Fer2_2
AWY96_RS20685	AWY96_20680	KYQ95778.1_4029	-	Aldehyde oxidase and xanthine dehydrogenase, a/b hammerhead domain	209.150007139927	2.99245317074078	0.627906171165929	4.76576486767797	1.88138563682892e-06	0.0001063459489296	C	-	1.3.99.16	ko:K07303	-	-	-	-	ko00000,ko01000	-	Ald_Xan_dh_C,Ald_Xan_dh_C2,TAT_signal
CELL CYCLE CONTROL, CELL DIVISION
Gene_id (new)	Gene_id (old)	Protein_ids	Preferred_name	Description	baseMean	log2FoldChange	lfcSE	stat	pvalue	padj	COG_category	GOs	EC	KEGG_ko	KEGG_Pathway	KEGG_Module	KEGG_Reaction	KEGG_rclass	BRITE	KEGG_TC	PFAMs
AWY96_RS00145	AWY96_00145	KYQ96992.1_29	-	peptidase	262.128062529095	1.73991491542439	0.526904805242362	3.30214281235123	0.0009594920460775	0.0116482334393811	D	-	-	-	-	-	-	-	-	-	-
AMINO ACID TRANSPORT AND METABOLISM
Gene_id (new)	Gene_id (old)	Protein_ids	Preferred_name	Description	baseMean	log2FoldChange	lfcSE	stat	pvalue	padj	COG_category	GOs	EC	KEGG_ko	KEGG_Pathway	KEGG_Module	KEGG_Reaction	KEGG_rclass	BRITE	KEGG_TC	PFAMs
AWY96_RS00290	AWY96_00290	KYQ97021.1_58	-	Periplasmic copper-binding protein (NosD)	2649.20590188471	3.12315521515423	0.670136113572546	4.66047889659976	3.15474506778293e-06	0.0001647251833242	E	-	-	-	-	-	-	-	-	-	Beta_helix,NosD
AWY96_RS02860	AWY96_02860	KYQ97491.1_559	alsS	acetolactate synthase	1386.34334820946	4.09203815817705	0.416613992070046	9.8221332842058	9.040971812470311e-23	1.46343197071186e-19	EH	-	2.2.1.6	ko:K01652	ko00290,ko00650,ko00660,ko00770,ko01100,ko01110,ko01130,ko01210,ko01230,map00290,map00650,map00660,map00770,map01100,map01110,map01130,map01210,map01230	M00019,M00570	R00006,R00014,R00226,R03050,R04672,R04673,R08648	RC00027,RC00106,RC01192,RC02744,RC02893	ko00000,ko00001,ko00002,ko01000	-	TPP_enzyme_C,TPP_enzyme_M,TPP_enzyme_N
AWY96_RS03170	AWY96_03170	KYQ97552.1_621	-	Chorismate mutase type II	364.318748610269	1.55527527266466	0.469914927370078	3.30969539820516	0.0009339755037268	0.0114241436929409	E	-	4.2.99.21	ko:K04782	ko01053,ko01110,ko01130,map01053,map01110,map01130	-	R06602	RC01549,RC02148	ko00000,ko00001,ko01000	-	CM_2
AWY96_RS03210	AWY96_03210	KYQ97559.1_629	-	Transglutaminase	60.9361611994224	2.79109574644498	0.726043452972509	3.84425441069387	0.0001209195112466	0.0026331172493896	E	-	-	-	-	-	-	-	-	-	Bact_transglu_N,GATase_4,Transglut_core
AWY96_RS05375	AWY96_05375	KYQ97964.1_1052	gcvP	The glycine cleavage system catalyzes the degradation of glycine. The P protein binds the alpha-amino group of glycine through its pyridoxal phosphate cofactor	738.936264022306	1.79692690531271	0.400858004846398	4.48270181357926	7.37038843640742e-06	0.0003224378941188	E	GO:0001505,GO:0003674,GO:0003824,GO:0004375,GO:0005488,GO:0005515,GO:0005575,GO:0005622,GO:0005623,GO:0005737,GO:0005829,GO:0005960,GO:0006082,GO:0006520,GO:0006544,GO:0006546,GO:0006807,GO:0008150,GO:0008152,GO:0009056,GO:0009063,GO:0009069,GO:0009071,GO:0009987,GO:0016054,GO:0016491,GO:0016638,GO:0016642,GO:0017144,GO:0019464,GO:0019752,GO:0032991,GO:0042133,GO:0042135,GO:0042737,GO:0042802,GO:…	1.4.4.2	ko:K00281,ko:K00283	ko00260,ko00630,ko01100,ko01110,ko01130,ko01200,map00260,map00630,map01100,map01110,map01130,map01200	M00532	R01221,R03425	RC00022,RC00929,RC02834,RC02880	ko00000,ko00001,ko00002,ko01000	-	GDC-P
AWY96_RS05385	AWY96_05385	KYQ97966.1_1054	gcvT	The glycine cleavage system catalyzes the degradation of glycine	348.317119114159	1.59285432261035	0.475500799244669	3.3498457313649	0.0008085657928655	0.0102516853528852	E	GO:0001505,GO:0003674,GO:0003824,GO:0004047,GO:0005575,GO:0005622,GO:0005623,GO:0005737,GO:0005829,GO:0006082,GO:0006520,GO:0006544,GO:0006546,GO:0006807,GO:0008150,GO:0008152,GO:0008168,GO:0009056,GO:0009063,GO:0009069,GO:0009071,GO:0009987,GO:0016054,GO:0016740,GO:0016741,GO:0017144,GO:0019464,GO:0019752,GO:0032259,GO:0042133,GO:0042135,GO:0042737,GO:0043436,GO:0044237,GO:0044238,GO:0044248,GO:…	2.1.2.10	ko:K00605	ko00260,ko00630,ko00670,ko01100,ko01110,ko01130,ko01200,map00260,map00630,map00670,map01100,map01110,map01130,map01200	M00532	R01221,R02300,R04125	RC00022,RC00069,RC00183,RC02834	ko00000,ko00001,ko00002,ko01000	-	GCV_T,GCV_T_C
AWY96_RS05925	AWY96_05925	KYQ98067.1_1161	proC	Catalyzes the reduction of 1-pyrroline-5-carboxylate (PCA) to L-proline	358.945251715426	1.97139456531596	0.447610295309896	4.40426546478583	1.06142903078208e-05	0.0004123439498782	E	GO:0003674,GO:0003824,GO:0004735,GO:0005488,GO:0005515,GO:0005575,GO:0005622,GO:0005623,GO:0005737,GO:0005829,GO:0006082,GO:0006520,GO:0006560,GO:0006561,GO:0006807,GO:0008150,GO:0008152,GO:0008652,GO:0009058,GO:0009064,GO:0009084,GO:0009987,GO:0016053,GO:0016491,GO:0016645,GO:0016646,GO:0017144,GO:0018130,GO:0019752,GO:0042802,GO:0043436,GO:0044237,GO:0044238,GO:0044249,GO:0044281,GO:0044283,GO:…	1.5.1.2	ko:K00286	ko00330,ko01100,ko01110,ko01130,ko01230,map00330,map01100,map01110,map01130,map01230	M00015	R01248,R01251,R03291,R03293	RC00054,RC00083	ko00000,ko00001,ko00002,ko01000	-	F420_oxidored,P5CR_dimer
AWY96_RS06035	AWY96_06030	KYQ98085.1_1181	prnA	Tryptophan halogenase	766.413851349008	2.26356912631204	0.643197776346756	3.51924277345717	0.0004327804816323	0.0064465706098367	E	-	1.14.19.9	ko:K14266	ko00404,ko01130,map00404,map01130	M00789,M00790	R09570	RC00949	ko00000,ko00001,ko00002,ko01000	-	Trp_halogenase
AWY96_RS07010	AWY96_07005	KYQ98273.1_1374	selA	L-seryl-tRNA selenium transferase	218.27131734326	2.52974921384327	0.729586738470515	3.467372802234	0.0005255724177206	0.0074625136270509	E	-	2.9.1.1	ko:K01042	ko00450,ko00970,map00450,map00970	-	R08219	RC01246	ko00000,ko00001,ko01000	-	SelA
AWY96_RS07645	AWY96_07640	KYQ98395.1_1501	metAS	Transfers a succinyl group from succinyl-CoA to L- homoserine, forming succinyl-L-homoserine	7063.35850001267	1.99969693213863	0.230673473704689	8.66895053004085	4.3612138166699e-18	3.02543632767843e-15	E	GO:0000096,GO:0000097,GO:0003674,GO:0003824,GO:0006082,GO:0006520,GO:0006555,GO:0006790,GO:0006807,GO:0008150,GO:0008152,GO:0008374,GO:0008652,GO:0008899,GO:0009058,GO:0009066,GO:0009067,GO:0009086,GO:0009987,GO:0016053,GO:0016740,GO:0016746,GO:0016747,GO:0016748,GO:0016750,GO:0019752,GO:0043436,GO:0044237,GO:0044238,GO:0044249,GO:0044272,GO:0044281,GO:0044283,GO:0046394,GO:0071704,GO:1901564,GO:…	2.3.1.46	ko:K00651	ko00270,ko00920,ko01100,ko01110,ko01230,map00270,map00920,map01100,map01110,map01230	M00017	R01777	RC00004,RC00041	ko00000,ko00001,ko00002,ko01000	-	HTS
AWY96_RS08640	AWY96_08635	KYQ98580.1_1693	gdhA	Belongs to the Glu Leu Phe Val dehydrogenases family	1303.03771160891	1.55880453098252	0.308308687992191	5.05598639186582	4.28171865761101e-07	3.05765085314104e-05	E	GO:0003674,GO:0003824,GO:0004353,GO:0004354,GO:0005488,GO:0005515,GO:0005575,GO:0005622,GO:0005623,GO:0005737,GO:0005829,GO:0006082,GO:0006520,GO:0006536,GO:0006537,GO:0006807,GO:0008150,GO:0008152,GO:0008652,GO:0009058,GO:0009064,GO:0009084,GO:0009987,GO:0016053,GO:0016491,GO:0016638,GO:0016639,GO:0019752,GO:0042802,GO:0043436,GO:0043648,GO:0043650,GO:0044237,GO:0044238,GO:0044249,GO:0044281,GO:…	1.4.1.3,1.4.1.4	ko:K00261,ko:K00262	ko00220,ko00250,ko00471,ko00910,ko01100,ko01200,ko04217,ko04964,map00220,map00250,map00471,map00910,map01100,map01200,map04217,map04964	M00740	R00243,R00248	RC00006,RC02799	ko00000,ko00001,ko00002,ko01000,ko04147	-	ELFV_dehydrog,ELFV_dehydrog_N
AWY96_RS09085	AWY96_09080	KYQ98656.1_1776	argB	Catalyzes the ATP-dependent phosphorylation of N-acetyl- L-glutamate	3055.7485767899	1.97656267849698	0.483430885895068	4.08861480754875	4.3395675812546e-05	0.0012041680099755	E	GO:0003674,GO:0003824,GO:0003991,GO:0004042,GO:0005488,GO:0006082,GO:0006520,GO:0006525,GO:0006526,GO:0006793,GO:0006796,GO:0006807,GO:0006950,GO:0006974,GO:0008080,GO:0008150,GO:0008152,GO:0008652,GO:0009058,GO:0009064,GO:0009084,GO:0009987,GO:0016053,GO:0016301,GO:0016310,GO:0016407,GO:0016410,GO:0016597,GO:0016740,GO:0016746,GO:0016747,GO:0016772,GO:0016774,GO:0019752,GO:0031406,GO:0033554,GO:…	2.3.1.1,2.7.2.8	ko:K00930,ko:K22478	ko00220,ko01100,ko01110,ko01130,ko01210,ko01230,map00220,map01100,map01110,map01130,map01210,map01230	M00028,M00845	R00259,R02649	RC00002,RC00004,RC00043,RC00064	ko00000,ko00001,ko00002,ko01000	-	AA_kinase,NAT
AWY96_RS09110	AWY96_09105	KYQ98661.1_1781	-	Lysine transporter LysE	138.484882772869	1.87834104884467	0.46961830930484	3.99971851954646	6.34178672806007e-05	0.0016294029815587	E	-	-	ko:K06895	-	-	-	-	ko00000,ko02000	2.A.75.1	LysE
AWY96_RS09115	AWY96_09110	KYQ98662.1_1782	metF	catalyzes NADH-linked reduction of 5,10-methylenetetrahydrofolate to 5-methyltetrahydrofolate using FAD as a cofactor	7009.49931065323	1.58665513591747	0.336882957277652	4.7098112315898	2.47946325113138e-06	0.0001337808171943	E	GO:0000166,GO:0003674,GO:0003824,GO:0004489,GO:0005488,GO:0005575,GO:0005622,GO:0005623,GO:0005737,GO:0005829,GO:0006082,GO:0006575,GO:0006725,GO:0006730,GO:0006732,GO:0006760,GO:0006807,GO:0008150,GO:0008152,GO:0009058,GO:0009108,GO:0009396,GO:0009987,GO:0016043,GO:0016053,GO:0016491,GO:0016645,GO:0016646,GO:0018130,GO:0019438,GO:0019752,GO:0022607,GO:0034641,GO:0036094,GO:0042398,GO:0042558,GO:…	1.5.1.20	ko:K00297	ko00670,ko00720,ko01100,ko01120,ko01200,ko01523,map00670,map00720,map01100,map01120,map01200,map01523	M00377	R01224,R07168	RC00081	ko00000,ko00001,ko00002,ko01000	-	MTHFR
AWY96_RS09120	AWY96_09115	KYQ98663.1_1783	metL	Multifunctional homodimeric enzyme that catalyzes the phosphorylation of aspartate to form aspartyl-4-phosphate as well as conversion of aspartate semialdehyde to homoserine	1449.35782952624	1.98289934736357	0.490554706185065	4.04215742375431	5.29616554521275e-05	0.0014367698261202	E	GO:0003674,GO:0003824,GO:0004072,GO:0004412,GO:0005575,GO:0005622,GO:0005623,GO:0005737,GO:0005829,GO:0006082,GO:0006520,GO:0006553,GO:0006793,GO:0006796,GO:0006807,GO:0008150,GO:0008152,GO:0008652,GO:0009058,GO:0009066,GO:0009067,GO:0009069,GO:0009070,GO:0009085,GO:0009089,GO:0009090,GO:0009092,GO:0009987,GO:0016053,GO:0016301,GO:0016310,GO:0016491,GO:0016614,GO:0016616,GO:0016740,GO:0016772,GO:…	1.1.1.3,2.7.2.4	ko:K12524,ko:K12525	ko00260,ko00261,ko00270,ko00300,ko01100,ko01110,ko01120,ko01130,ko01230,map00260,map00261,map00270,map00300,map01100,map01110,map01120,map01130,map01230	M00016,M00017,M00018,M00526,M00527	R00480,R01773,R01775	RC00002,RC00043,RC00087	ko00000,ko00001,ko00002,ko01000	-	AA_kinase,ACT_7,Homoserine_dh,NAD_binding_3
AWY96_RS09690	AWY96_09685	KYQ98766.1_1893	asnA	Catalyzes the formation of asparagine from aspartate and ammonia	359.179710828531	1.8825843921955	0.492731385472388	3.82071134029882	0.0001330673229719	0.0028395534855439	E	GO:0003674,GO:0003824,GO:0004071,GO:0005488,GO:0005515,GO:0005575,GO:0005622,GO:0005623,GO:0005737,GO:0005829,GO:0006082,GO:0006520,GO:0006528,GO:0006529,GO:0006807,GO:0006950,GO:0006974,GO:0008150,GO:0008152,GO:0008652,GO:0009058,GO:0009066,GO:0009067,GO:0009987,GO:0016053,GO:0016211,GO:0016874,GO:0016879,GO:0016880,GO:0019752,GO:0032787,GO:0033554,GO:0034641,GO:0042802,GO:0043436,GO:0043603,GO:…	6.3.1.1	ko:K01914	ko00250,ko00460,ko01100,ko01110,ko01230,map00250,map00460,map01100,map01110,map01230	-	R00483	RC00010	ko00000,ko00001,ko01000	-	AsnA,tRNA-synt_2
AWY96_RS12000	AWY96_11995	KYQ99627.1_2330	-	Phosphoserine phosphatase	7396.90870530595	2.10397728121813	0.6527776447983	3.22311478952106	0.0012680472662132	0.0140585331614877	E	-	3.1.3.27	ko:K18697	ko00564,map00564	-	R02029	RC00017	ko00000,ko00001,ko01000	-	HAD
AWY96_RS12955	AWY96_12950	KYQ99363.1_2517	dapB	Catalyzes the conversion of 4-hydroxy- tetrahydrodipicolinate (HTPA) to tetrahydrodipicolinate	2787.89653063583	2.05782912587682	0.399131946064557	5.15576151236959	2.52602229494513e-07	1.90068997177474e-05	E	GO:0003674,GO:0003824,GO:0005488,GO:0005515,GO:0005575,GO:0005622,GO:0005623,GO:0005737,GO:0005829,GO:0006082,GO:0006520,GO:0006553,GO:0006807,GO:0008150,GO:0008152,GO:0008652,GO:0008839,GO:0009058,GO:0009066,GO:0009067,GO:0009085,GO:0009089,GO:0009987,GO:0016053,GO:0016491,GO:0016627,GO:0016628,GO:0019752,GO:0019877,GO:0042802,GO:0043436,GO:0043648,GO:0043650,GO:0044237,GO:0044238,GO:0044249,GO:…	1.17.1.8	ko:K00215	ko00261,ko00300,ko01100,ko01110,ko01120,ko01130,ko01230,map00261,map00300,map01100,map01110,map01120,map01130,map01230	M00016,M00525,M00526,M00527	R04198,R04199	RC00478	ko00000,ko00001,ko00002,ko01000	-	DapB_C,DapB_N
AWY96_RS12990	AWY96_12985	KYQ99369.1_2524	yjjB	putative serine/treonine exporter	26.4236304984158	3.75697422130676	0.835660786072748	4.4958125161801	6.93047836533638e-06	0.0003130095940326	S	GO:0005575,GO:0005622,GO:0005623,GO:0005737,GO:0005886,GO:0005887,GO:0006810,GO:0006811,GO:0006820,GO:0006835,GO:0006950,GO:0006970,GO:0008150,GO:0009628,GO:0010033,GO:0010243,GO:0015711,GO:0015740,GO:0015744,GO:0015849,GO:0015893,GO:0016020,GO:0016021,GO:0031224,GO:0031226,GO:0042221,GO:0042493,GO:0044424,GO:0044425,GO:0044459,GO:0044464,GO:0046942,GO:0050896,GO:0051179,GO:0051234,GO:0071702,GO:…	-	-	-	-	-	-	-	-	ThrE_2
AWY96_RS13990	AWY96_13985	KYQ94531.1_2717	leuE_1	LysE type translocator	144.904337803398	3.04542582206807	1.02770265254982	2.96333362039313	0.0030432653237102	0.0254182582631822	E	-	-	ko:K11250	-	-	-	-	ko00000,ko02000	2.A.76.1.5	LysE
AWY96_RS16120	AWY96_16115	KYQ94921.1_3128	tpl	Belongs to the beta-eliminating lyase family	790.375381065279	2.37177101428799	0.545717830461995	4.34614902041975	1.3854845981108e-05	0.000514206190745	E	-	4.1.99.1,4.1.99.2	ko:K01667,ko:K01668	ko00350,ko00380,map00350,map00380	-	R00673,R00728	RC00209,RC00355,RC00364	ko00000,ko00001,ko01000	-	Beta_elim_lyase
AWY96_RS17275	AWY96_17270	KYQ95143.1_3359	hisB	belongs to the histidinol- phosphatase family	744.958541930543	2.1081673040145	0.395741289843929	5.32713507060613	9.97739690570422e-08	9.14155459888673e-06	E	GO:0000105,GO:0003674,GO:0003824,GO:0004401,GO:0004424,GO:0005488,GO:0005515,GO:0006082,GO:0006520,GO:0006547,GO:0006725,GO:0006793,GO:0006796,GO:0006807,GO:0008150,GO:0008152,GO:0008652,GO:0009058,GO:0009987,GO:0016053,GO:0016311,GO:0016787,GO:0016788,GO:0016791,GO:0016829,GO:0016835,GO:0016836,GO:0018130,GO:0019438,GO:0019752,GO:0034641,GO:0042578,GO:0042802,GO:0043436,GO:0044237,GO:0044238,GO:…	3.1.3.15,4.2.1.19	ko:K01089,ko:K01693	ko00340,ko01100,ko01110,ko01230,map00340,map01100,map01110,map01230	M00026	R03013,R03457	RC00017,RC00932	ko00000,ko00001,ko00002,ko01000	-	Hydrolase_like,IGPD,PNK3P
AWY96_RS17280	AWY96_17275	KYQ95144.1_3360	hisC	Belongs to the class-II pyridoxal-phosphate-dependent aminotransferase family. Histidinol-phosphate aminotransferase subfamily	1029.74524062222	1.91654839171995	0.49184833711096	3.89662472577921	9.7542584096257e-05	0.002255556135102	E	GO:0000105,GO:0003674,GO:0003824,GO:0004400,GO:0005488,GO:0005515,GO:0005575,GO:0005622,GO:0005623,GO:0005737,GO:0005829,GO:0006082,GO:0006520,GO:0006547,GO:0006725,GO:0006807,GO:0008150,GO:0008152,GO:0008483,GO:0008652,GO:0009058,GO:0009987,GO:0016053,GO:0016740,GO:0016769,GO:0018130,GO:0019438,GO:0019752,GO:0034641,GO:0042802,GO:0043436,GO:0044237,GO:0044238,GO:0044249,GO:0044281,GO:0044283,GO:…	2.6.1.9	ko:K00817	ko00340,ko00350,ko00360,ko00400,ko00401,ko00960,ko01100,ko01110,ko01130,ko01230,map00340,map00350,map00360,map00400,map00401,map00960,map01100,map01110,map01130,map01230	M00026	R00694,R00734,R03243	RC00006,RC00888	ko00000,ko00001,ko00002,ko01000,ko01007	-	Aminotran_1_2
AWY96_RS17715	AWY96_17710	KYQ95227.1_3447	ansB	Belongs to the asparaginase 1 family	44.2299200574103	1.81987396245305	0.566890223657807	3.21027579327525	0.001326076733978	0.0145688430321204	EJ	GO:0003674,GO:0003824,GO:0004067,GO:0005488,GO:0005515,GO:0005575,GO:0005622,GO:0005623,GO:0005737,GO:0005829,GO:0006082,GO:0006520,GO:0006528,GO:0006530,GO:0006807,GO:0008150,GO:0008152,GO:0009056,GO:0009063,GO:0009064,GO:0009065,GO:0009066,GO:0009068,GO:0009987,GO:0016043,GO:0016054,GO:0016787,GO:0016810,GO:0016811,GO:0019752,GO:0022607,GO:0030288,GO:0030313,GO:0031975,GO:0032787,GO:0034641,GO:…	3.5.1.1,3.5.1.38	ko:K01424,ko:K05597	ko00220,ko00250,ko00460,ko00471,ko01100,ko01110,ko02020,map00220,map00250,map00460,map00471,map01100,map01110,map02020	-	R00256,R00485,R01579	RC00010,RC02798	ko00000,ko00001,ko01000	-	Asparaginase
AWY96_RS17870	AWY96_17865	KYQ95257.1_3478	pepN	Domain of unknown function (DUF3458_C) ARM repeats	2685.69926969355	1.66379155674423	0.41470760972331	4.01196292938609	6.02159574374915e-05	0.0015891776593285	E	GO:0003674,GO:0003824,GO:0004177,GO:0005488,GO:0005515,GO:0005575,GO:0005622,GO:0005623,GO:0005737,GO:0005886,GO:0006508,GO:0006518,GO:0006807,GO:0008150,GO:0008152,GO:0008233,GO:0008235,GO:0008237,GO:0008238,GO:0008270,GO:0009056,GO:0009987,GO:0016020,GO:0016787,GO:0019538,GO:0033218,GO:0034641,GO:0042277,GO:0042802,GO:0043167,GO:0043169,GO:0043170,GO:0043171,GO:0043603,GO:0044237,GO:0044238,GO:…	3.4.11.2	ko:K01256	ko00480,ko01100,map00480,map01100	-	R00899,R04951	RC00096,RC00141	ko00000,ko00001,ko01000,ko01002	-	DUF3458,DUF3458_C,Peptidase_M1
AWY96_RS20120	AWY96_20120	KYQ95672.1_3917	-	Catalyzes the condensation of (S)-aspartate-beta- semialdehyde (S)-ASA and pyruvate to 4-hydroxy- tetrahydrodipicolinate (HTPA)	2432.90767150501	1.50760485958033	0.510948234024699	2.95060195766809	0.003171553484757	0.0260593294788157	E	-	4.3.3.7	ko:K01714	ko00261,ko00300,ko01100,ko01110,ko01120,ko01130,ko01230,map00261,map00300,map01100,map01110,map01120,map01130,map01230	M00016,M00525,M00526,M00527	R10147	RC03062,RC03063	ko00000,ko00001,ko00002,ko01000	-	DHDPS
AWY96_RS22590	AWY96_22585	KYQ96137.1_4410	trpE	With component II, the glutamine amidotransferase, catalyzes the formation of anthranilate from chorismate and glutamine	816.537762431086	2.45851995868719	0.461381387045729	5.32860671824959	9.89690389575051e-08	9.14155459888673e-06	EH	GO:0000162,GO:0003674,GO:0003824,GO:0004049,GO:0005575,GO:0005622,GO:0005623,GO:0005737,GO:0005829,GO:0005950,GO:0006082,GO:0006520,GO:0006568,GO:0006576,GO:0006586,GO:0006725,GO:0006807,GO:0008150,GO:0008152,GO:0008652,GO:0009058,GO:0009072,GO:0009073,GO:0009308,GO:0009309,GO:0009987,GO:0016053,GO:0016829,GO:0016830,GO:0016833,GO:0018130,GO:0019438,GO:0019752,GO:0032991,GO:0034641,GO:0042401,GO:…	4.1.3.27	ko:K01657,ko:K13503	ko00400,ko00405,ko01100,ko01110,ko01130,ko01230,ko02024,ko02025,map00400,map00405,map01100,map01110,map01130,map01230,map02024,map02025	M00023	R00985,R00986	RC00010,RC02148,RC02414	ko00000,ko00001,ko00002,ko01000	-	Anth_synt_I_N,Chorismate_bind
	AWY96_22590	KYQ96138.1_4411	trpG	Anthranilate synthase	460.400513162565	1.98093235499996	0.448029494270421	4.42143291978075	9.80485044005011e-06	0.0003870923068039	EH	GO:0000162,GO:0003674,GO:0003824,GO:0004049,GO:0005575,GO:0005622,GO:0005623,GO:0005737,GO:0005950,GO:0006082,GO:0006520,GO:0006568,GO:0006576,GO:0006586,GO:0006725,GO:0006807,GO:0008150,GO:0008152,GO:0008652,GO:0009058,GO:0009072,GO:0009073,GO:0009308,GO:0009309,GO:0009987,GO:0016053,GO:0016829,GO:0016830,GO:0016833,GO:0018130,GO:0019438,GO:0019752,GO:0032991,GO:0034641,GO:0042401,GO:0042430,GO:…	2.4.2.18,4.1.3.27	ko:K01658,ko:K13497	ko00400,ko00405,ko01100,ko01110,ko01130,ko01230,ko02024,ko02025,map00400,map00405,map01100,map01110,map01130,map01230,map02024,map02025	M00023	R00985,R00986,R01073	RC00010,RC00440,RC02148,RC02414	ko00000,ko00001,ko00002,ko01000	-	GATase
AWY96_RS22970	AWY96_22965	KYQ96207.1_4482	dadA	Oxidative deamination of D-amino acids	2062.52733114296	3.11791375656713	0.378166785468064	8.24481122187405	1.65421167485175e-16	8.0328518930801e-14	E	GO:0003674,GO:0003824,GO:0005575,GO:0005622,GO:0005623,GO:0005737,GO:0005886,GO:0006082,GO:0006520,GO:0006522,GO:0006524,GO:0006807,GO:0008150,GO:0008152,GO:0008718,GO:0009056,GO:0009063,GO:0009078,GO:0009080,GO:0009324,GO:0009987,GO:0016020,GO:0016054,GO:0016491,GO:0016638,GO:0019478,GO:0019480,GO:0019752,GO:0032991,GO:0042851,GO:0042853,GO:0043436,GO:0044237,GO:0044238,GO:0044248,GO:0044281,GO:…	1.4.5.1	ko:K00285	ko00360,map00360	-	R01374,R09493	RC00006,RC00025	ko00000,ko00001,ko01000	-	DAO
AWY96_RS23750	AWY96_23750	KYQ96359.1_4639	gsiA_3	Peptide ABC transporter ATP-binding protein	38.1382868095322	5.29597399688993	0.78293593711214	6.76424946902315	1.3400201730432298e-11	3.2535689801489603e-09	EP	-	-	ko:K02031	ko02024,map02024	M00239	-	-	ko00000,ko00001,ko00002,ko02000	3.A.1.5	ABC_tran
AWY96_RS24175	AWY96_24175	KYQ96440.1_4724	kynA	Heme-dependent dioxygenase that catalyzes the oxidative cleavage of the L-tryptophan (L-Trp) pyrrole ring and converts L- tryptophan to N-formyl-L-kynurenine. Catalyzes the oxidative cleavage of the indole moiety	144.804521157153	1.52655727086944	0.547244581323945	2.78953382631263	0.0052783982227622	0.0357893740331483	E	GO:0003674,GO:0003824,GO:0004833,GO:0005488,GO:0006082,GO:0006084,GO:0006139,GO:0006163,GO:0006520,GO:0006568,GO:0006569,GO:0006576,GO:0006586,GO:0006637,GO:0006725,GO:0006732,GO:0006753,GO:0006790,GO:0006793,GO:0006796,GO:0006807,GO:0008150,GO:0008152,GO:0009056,GO:0009063,GO:0009072,GO:0009074,GO:0009117,GO:0009150,GO:0009259,GO:0009308,GO:0009310,GO:0009987,GO:0016043,GO:0016054,GO:0016491,GO:…	1.13.11.11	ko:K00453	ko00380,ko01100,map00380,map01100	M00038	R00678	RC00356	ko00000,ko00001,ko00002,ko01000	-	Trp_dioxygenase
NUCLEOTIDE METABOLISM AND TRANSPORT
Gene_id (new)	Gene_id (old)	Protein_ids	Preferred_name	Description	baseMean	log2FoldChange	lfcSE	stat	pvalue	padj	COG_category	GOs	EC	KEGG_ko	KEGG_Pathway	KEGG_Module	KEGG_Reaction	KEGG_rclass	BRITE	KEGG_TC	PFAMs
AWY96_RS02210	AWY96_02210	KYQ97378.1_436	ackA	Catalyzes the formation of acetyl phosphate from acetate and ATP. Can also catalyze the reverse reaction	3199.32531411345	1.68348898025948	0.353376873654295	4.76400439805357	1.89788364788088e-06	0.0001063459489296	F	GO:0003674,GO:0003824,GO:0005488,GO:0005575,GO:0005622,GO:0005623,GO:0005737,GO:0005829,GO:0006082,GO:0006083,GO:0006091,GO:0006113,GO:0006629,GO:0006631,GO:0006633,GO:0006793,GO:0006796,GO:0008150,GO:0008152,GO:0008270,GO:0008610,GO:0008776,GO:0009058,GO:0009987,GO:0015980,GO:0016053,GO:0016301,GO:0016310,GO:0016740,GO:0016772,GO:0016774,GO:0016999,GO:0017000,GO:0017144,GO:0019413,GO:0019541,GO:…	2.7.2.1	ko:K00925	ko00430,ko00620,ko00640,ko00680,ko00720,ko01100,ko01120,ko01200,map00430,map00620,map00640,map00680,map00720,map01100,map01120,map01200	M00357,M00579	R00315,R01353	RC00002,RC00043	ko00000,ko00001,ko00002,ko01000	-	Acetate_kinase
AWY96_RS07090	AWY96_07085	KYQ98287.1_1390	-	ribonuclease	322.311620196283	2.61047543913681	0.503738691941658	5.18220156779054	2.19282049269054e-07	1.71747359879117e-05	F	-	-	-	-	-	-	-	-	-	Ribonuclease
AWY96_RS08105	AWY96_08100	KYQ98476.1_1586	codA	Catalyzes the deamination of cytosine to uracil and ammonia	198.315860643915	2.38954756851123	0.682569932721528	3.50080988622466	0.0004638466123691	0.0068049521137905	F	GO:0003674,GO:0003824,GO:0004131,GO:0005488,GO:0005506,GO:0005515,GO:0006139,GO:0006206,GO:0006208,GO:0006209,GO:0006725,GO:0006807,GO:0008150,GO:0008152,GO:0008198,GO:0008270,GO:0009056,GO:0009112,GO:0009987,GO:0016787,GO:0016810,GO:0016814,GO:0019239,GO:0019439,GO:0019858,GO:0034641,GO:0035888,GO:0042802,GO:0043167,GO:0043169,GO:0044237,GO:0044238,GO:0044248,GO:0044270,GO:0044281,GO:0046113,GO:…	3.5.4.1	ko:K01485	ko00240,ko00330,ko01100,map00240,map00330,map01100	-	R00974,R01411,R02922	RC00074,RC00514,RC00809	ko00000,ko00001,ko01000	-	Amidohydro_3
AWY96_RS13420	AWY96_13415	KYQ99454.1_2610	-	Pyridine nucleotide-disulphide oxidoreductase	1143.29987470452	2.56105564269	0.531634181207209	4.81732690113055	1.45494214494485e-06	8.94328994411671e-05	S	-	1.8.5.4	ko:K17218	ko00920,map00920	-	R10152	RC03155	ko00000,ko00001,ko01000	-	Pyr_redox_2
AWY96_RS17290	AWY96_17285	KYQ96580.1_3362	hisG	forms active dimers and inactive hexamers which is dependent on concentration of substrates and inhibitors	667.611372554855	1.67683524110198	0.597061313981819	2.80848080730456	0.0049775849321248	0.0341883344135761	F	GO:0000105,GO:0003674,GO:0003824,GO:0003879,GO:0005575,GO:0005622,GO:0005623,GO:0005737,GO:0005829,GO:0006082,GO:0006520,GO:0006547,GO:0006725,GO:0006807,GO:0008150,GO:0008152,GO:0008652,GO:0009058,GO:0009987,GO:0016053,GO:0016740,GO:0016757,GO:0016763,GO:0018130,GO:0019438,GO:0019752,GO:0034641,GO:0043436,GO:0044237,GO:0044238,GO:0044249,GO:0044281,GO:0044283,GO:0044424,GO:0044444,GO:0044464,GO:…	2.4.2.17	ko:K00765	ko00340,ko01100,ko01110,ko01230,map00340,map01100,map01110,map01230	M00026	R01071	RC02819,RC03200	ko00000,ko00001,ko00002,ko01000	-	HisG,HisG_C
AWY96_RS22490	AWY96_22485	KYQ96629.1_4390	pyrF	Catalyzes the decarboxylation of orotidine 5'- monophosphate (OMP) to uridine 5'-monophosphate (UMP)	614.228279458047	1.6455708747012	0.379296269944711	4.33848420112612	1.43468796151971e-05	0.0005277912682681	F	GO:0003674,GO:0003824,GO:0004590,GO:0005575,GO:0005622,GO:0005623,GO:0005737,GO:0005829,GO:0006139,GO:0006206,GO:0006207,GO:0006220,GO:0006221,GO:0006725,GO:0006753,GO:0006793,GO:0006796,GO:0006807,GO:0008150,GO:0008152,GO:0009058,GO:0009112,GO:0009117,GO:0009165,GO:0009218,GO:0009220,GO:0009259,GO:0009260,GO:0009987,GO:0015949,GO:0016829,GO:0016830,GO:0016831,GO:0018130,GO:0019438,GO:0019637,GO:…	4.1.1.23	ko:K01591	ko00240,ko01100,map00240,map01100	M00051	R00965	RC00409	ko00000,ko00001,ko00002,ko01000	-	OMPdecase
	AWY96_22595	KYQ96139.1_4412	trpD	Catalyzes the transfer of the phosphoribosyl group of 5- phosphorylribose-1-pyrophosphate (PRPP) to anthranilate to yield N-(5'-phosphoribosyl)-anthranilate (PRA)	900.483192342751	1.82599895350088	0.509964076176349	3.58064232130233	0.0003427505868034	0.005557869031221	F	GO:0000162,GO:0003674,GO:0003824,GO:0003921,GO:0003922,GO:0004048,GO:0004049,GO:0005575,GO:0005622,GO:0005623,GO:0005737,GO:0005950,GO:0006082,GO:0006139,GO:0006163,GO:0006164,GO:0006177,GO:0006520,GO:0006568,GO:0006576,GO:0006586,GO:0006725,GO:0006753,GO:0006793,GO:0006796,GO:0006807,GO:0008150,GO:0008152,GO:0008652,GO:0009058,GO:0009072,GO:0009073,GO:0009116,GO:0009117,GO:0009119,GO:0009123,GO:…	2.4.2.18,4.1.3.27	ko:K00766,ko:K13497	ko00400,ko01100,ko01110,ko01130,ko01230,map00400,map01100,map01110,map01130,map01230	M00023	R00985,R00986,R01073	RC00010,RC00440,RC02148,RC02414	ko00000,ko00001,ko00002,ko01000	-	GATase,Glycos_trans_3N,Glycos_transf_3
CARBOHYDRATE METABOLISM AND TRANSPORT & CELL WALL/MEMBRANE/ENVELOP BIOGENESIS
Gene_id (new)	Gene_id (old)	Protein_ids	Preferred_name	Description	baseMean	log2FoldChange	lfcSE	stat	pvalue	padj	COG_category	GOs	EC	KEGG_ko	KEGG_Pathway	KEGG_Module	KEGG_Reaction	KEGG_rclass	BRITE	KEGG_TC	PFAMs
AWY96_RS00295	AWY96_00295	KYQ97022.1_59	-	transporter	316.148412710461	1.71193300489817	0.535038276205617	3.19964585905675	0.0013759654394543	0.0149813636188121	G	-	-	ko:K03292	-	-	-	-	ko00000	2.A.2	MFS_2
AWY96_RS00815	AWY96_00815	KYQ97113.1_162	-	NmrA-like family	121.234728263854	1.74115514407559	0.400508896101661	4.34735697764286	1.37787861590109e-05	0.000514206190745	GM	-	-	-	-	-	-	-	-	-	-
AWY96_RS01765	AWY96_01765	KYQ97294.1_350	uxuA	Catalyzes the dehydration of D-mannonate	53.3084737757053	2.45370490116737	0.564604572866876	4.34588209002324	1.38717073697709e-05	0.000514206190745	G	GO:0003674,GO:0003824,GO:0005488,GO:0005506,GO:0005975,GO:0005996,GO:0006063,GO:0006064,GO:0006082,GO:0008150,GO:0008152,GO:0008198,GO:0008927,GO:0009056,GO:0009987,GO:0016052,GO:0016054,GO:0016829,GO:0016835,GO:0016836,GO:0019585,GO:0019752,GO:0030145,GO:0032787,GO:0042839,GO:0042840,GO:0043167,GO:0043169,GO:0043436,GO:0044237,GO:0044238,GO:0044248,GO:0044281,GO:0044282,GO:0046365,GO:0046395,GO:…	4.2.1.8	ko:K01686	ko00040,ko01100,map00040,map01100	M00061	R05606	RC00543	ko00000,ko00001,ko00002,ko01000	-	UxuA
AWY96_RS05485	AWY96_05485	KYQ97984.1_1073	-	Major Facilitator Superfamily	80.443167391179	5.35241825548249	0.772838964922999	6.92565786459249	4.33954104025454e-12	1.1707117384153402e-09	G	-	-	-	-	-	-	-	-	-	MFS_1
AWY96_RS08960	AWY96_08955	KYQ98638.1_1757	jen	Sugar (and other) transporter	130.209156377618	2.01059967474192	0.545224383211555	3.68765546195644	0.000226329817847	0.0041317954716743	EGP	-	-	ko:K08178	-	-	-	-	ko00000,ko02000	2.A.1.12	MFS_1,Sugar_tr
AWY96_RS08990	AWY96_08985	KYQ98644.1_1763	ytfR	ATPases associated with a variety of cellular activities	67.1366871128012	2.07583564203345	0.549964639080169	3.77448929353957	0.0001603357937019	0.0032587297833121	G	-	3.6.3.17	ko:K02056,ko:K10441,ko:K10542,ko:K10545,ko:K17215	ko02010,map02010	M00212,M00214,M00215,M00221,M00593	-	-	ko00000,ko00001,ko00002,ko01000,ko02000	3.A.1.2,3.A.1.2.1,3.A.1.2.13,3.A.1.2.19,3.A.1.2.3,3.A.1.2.4	ABC_tran
AWY96_RS10140	AWY96_10135	KYQ98852.1_1983	xylB	Catalyzes the formation of D-xylulose-5-phosphate fro D-xylulose	37.4802074922077	2.55625231020443	0.7343531112993	3.4809579626913	0.0004996238983425	0.0071780285513357	G	GO:0003674,GO:0003824,GO:0004856,GO:0005975,GO:0005996,GO:0005997,GO:0005998,GO:0006793,GO:0006796,GO:0008150,GO:0008152,GO:0009056,GO:0009987,GO:0016052,GO:0016301,GO:0016310,GO:0016740,GO:0016772,GO:0016773,GO:0019200,GO:0019321,GO:0019323,GO:0042732,GO:0042843,GO:0044237,GO:0044238,GO:0044262,GO:0044281,GO:0044282,GO:0046365,GO:0046835,GO:0071704,GO:1901575	2.7.1.17	ko:K00854	ko00040,ko01100,map00040,map01100	M00014	R01639	RC00002,RC00538	ko00000,ko00001,ko00002,ko01000	-	FGGY_C,FGGY_N
AWY96_RS10600	AWY96_10595	KYQ98937.1_2073	wzyE	Probably involved in the polymerization of enterobacterial common antigen (ECA) trisaccharide repeat units	465.196038792915	1.62752761198603	0.551321190949195	2.95204980092269	0.0031567201437859	0.0259814118952961	S	GO:0000271,GO:0005575,GO:0005623,GO:0005886,GO:0005975,GO:0005976,GO:0008150,GO:0008152,GO:0009058,GO:0009059,GO:0009246,GO:0009987,GO:0016020,GO:0016051,GO:0033692,GO:0034637,GO:0034645,GO:0043170,GO:0044237,GO:0044238,GO:0044249,GO:0044260,GO:0044262,GO:0044264,GO:0044464,GO:0046378,GO:0071704,GO:0071944,GO:1901135,GO:1901137,GO:1901576	-	ko:K02853	-	-	-	-	ko00000,ko01000,ko01003	-	WzyE
AWY96_RS10695	AWY96_10690	KYQ98952.1_2088	-	Cupin 2, conserved barrel domain protein	125.574867603967	1.66865524108915	0.578103821369149	2.88642831859716	0.0038964149269246	0.0294479122965022	G	-	-	-	-	-	-	-	-	-	FdtA
AWY96_RS11930	AWY96_11925	KYQ99172.1_2316	yraR	NAD(P)H-binding	78.1481240302771	1.58638821585805	0.452720341794664	3.50412400195964	0.000458111986128	0.0067616772177442	GM	-	-	-	-	-	-	-	-	-	HIM1,NAD_binding_10,Semialdhyde_dh
AWY96_RS15185	AWY96_15180	KYQ94759.1_2954	rihA	Belongs to the IUNH family	131.924117753291	2.72068746145732	0.927910941007489	2.93205666753246	0.0033672529931624	0.0270675780947189	G	-	3.2.2.1	ko:K01239,ko:K01250	ko00230,ko00760,ko01100,map00230,map00760,map01100	-	R01245,R01273,R01677,R01770,R02143	RC00033,RC00063,RC00122,RC00318,RC00485	ko00000,ko00001,ko01000	-	IU_nuc_hydro,NUP
AWY96_RS16915	AWY96_16910	KYQ95075.1_3287	-	Phosphoenolpyruvate phosphomutase	97.7811179634868	4.59261441375742	0.835844294002136	5.49458128351557	3.91638511761917e-08	4.04637577258696e-06	G	-	-	-	-	-	-	-	-	-	PEP_mutase
AWY96_RS17060	AWY96_17055	KYQ95101.1_3316	-	Sugar ABC transporter substrate-binding protein	367.567318390918	2.26611515526099	0.506158534068993	4.4770857403979	7.56688655108862e-06	0.0003237607746481	G	-	-	ko:K02058	-	M00221	-	-	ko00000,ko00002,ko02000	3.A.1.2	Peripla_BP_4
AWY96_RS17325	AWY96_17320	KYQ95152.1_3369	yliI	Glucose / Sorbosone dehydrogenase	103.379789159235	2.12501232414777	0.636287075324709	3.33970688161997	0.0008386685824543	0.0105234486728634	G	GO:0003674,GO:0003824,GO:0005488,GO:0005509,GO:0005575,GO:0005623,GO:0008150,GO:0008152,GO:0016491,GO:0016614,GO:0016901,GO:0019842,GO:0030288,GO:0030313,GO:0031406,GO:0031975,GO:0036094,GO:0042597,GO:0043167,GO:0043168,GO:0043169,GO:0043177,GO:0044464,GO:0046872,GO:0048037,GO:0048038,GO:0055114,GO:0070968,GO:0097159,GO:1901363	-	ko:K21430	-	-	-	-	ko00000,ko01000	-	GSDH
AWY96_RS20340	AWY96_20340	KYQ96607.1_3961	ulaC_3	PTS fructose transporter subunit IIA	83.5971415405264	1.54802728243529	0.477121193054898	3.24451586927762	0.0011765046161985	0.0132247833709721	G	-	2.7.1.194	ko:K02821	ko00053,ko01100,ko01120,ko02060,map00053,map01100,map01120,map02060	M00283,M00550	R07671	RC00017,RC03206	ko00000,ko00001,ko00002,ko01000,ko02000	4.A.7.1	PTS_EIIA_2
AWY96_RS20595	AWY96_20595	KYQ95762.1_4012	palI	Alpha-amylase domain	146921.917957958	1.88351839053801	0.508821087916204	3.7017302058994	0.0002141342480222	0.0039821400317175	G	-	3.2.1.10,3.2.1.20,3.2.1.93	ko:K01182,ko:K01187,ko:K01226	ko00052,ko00500,ko01100,map00052,map00500,map01100	-	R00028,R00801,R00802,R00837,R01718,R01791,R06087,R06088,R06113,R06199	RC00028,RC00049,RC00059,RC00077,RC00451	ko00000,ko00001,ko01000	-	Alpha-amylase,DUF3459,Malt_amylase_C
AWY96_RS20785	AWY96_20780	KYQ95797.1_4049	yedP	Mannosyl-3-phosphoglycerate phosphatase	183.03329351462	2.4355485840749	0.607433799198697	4.009570404689	6.08293145562644e-05	0.0015966873053255	S	-	2.7.1.31,3.1.3.70	ko:K07026,ko:K15918	ko00051,ko00260,ko00561,ko00630,ko01100,ko01110,ko01130,ko01200,map00051,map00260,map00561,map00630,map01100,map01110,map01130,map01200	M00532	R01514,R05790	RC00002,RC00017	ko00000,ko00001,ko00002,ko01000	-	Hydrolase_3,S6PP
AWY96_RS21050	AWY96_21045	KYQ95847.1_4102	bglY	Beta-galactosidase trimerisation domain	156.095071283889	2.52928080610328	0.680723142716838	3.71557928236236	0.0002027386813457	0.0038456993617772	G	-	3.2.1.23	ko:K12308	ko00052,map00052	-	R01105	RC00452	ko00000,ko00001,ko01000	-	Glyco_hydro_42,Glyco_hydro_42C,Glyco_hydro_42M
AWY96_RS21140	AWY96_21135	KYQ95865.1_4120	-	Periplasmic binding protein-like domain	128.104129163545	5.47656441178696	1.05575589186004	5.18733966252208	2.13319447971201e-07	1.70975813019868e-05	G	-	-	ko:K10439	ko02010,ko02030,map02010,map02030	M00212	-	-	ko00000,ko00001,ko00002,ko02000	3.A.1.2.1,3.A.1.2.13,3.A.1.2.19	Peripla_BP_4
AWY96_RS21220	AWY96_21215	KYQ95879.1_4136	quiA	Dehydrogenase	352.084850752078	1.70794536330832	0.347227520629212	4.91880758821578	8.70730079294103e-07	5.56350692770022e-05	G	-	1.1.5.2,1.1.5.8	ko:K00117,ko:K05358	ko00030,ko00400,ko01100,ko01110,ko01130,map00030,map00400,map01100,map01110,map01130	-	R01873,R02415,R06620	RC00066,RC00154,RC00206	ko00000,ko00001,ko01000	-	PQQ,PQQ_2
AWY96_RS23080	AWY96_23075	KYQ96226.1_4504	eda	Catalyzes the formation of pyruvate and glyoxylate from 4-hydroxy-2-oxoglutarate	366.501057772886	1.89372268614149	0.631630706261439	2.99814855004478	0.0027162524047907	0.0235681872963314	G	GO:0003674,GO:0003824,GO:0005488,GO:0005515,GO:0005575,GO:0005622,GO:0005623,GO:0005737,GO:0005829,GO:0008675,GO:0008700,GO:0008948,GO:0016829,GO:0016830,GO:0016831,GO:0016832,GO:0016833,GO:0042802,GO:0044424,GO:0044444,GO:0044464,GO:0106009	4.1.2.14,4.1.3.42	ko:K01625	ko00030,ko00630,ko01100,ko01120,ko01200,map00030,map00630,map01100,map01120,map01200	M00008,M00061,M00308,M00631	R00470,R05605	RC00307,RC00308,RC00435	ko00000,ko00001,ko00002,ko01000	-	Aldolase
AWY96_RS23630	AWY96_23630	KYQ96336.1_4615	-	glycosyl transferase	172.570770235067	3.16865281851366	0.709228819988536	4.4677440188695	7.90488166023324e-06	0.0003314296659619	S	-	-	-	-	-	-	-	-	-	Glycos_transf_2
COENZYME TRANSPORT AND METABOLISM
Gene_id (new)	Gene_id (old)	Protein_ids	Preferred_name	Description	baseMean	log2FoldChange	lfcSE	stat	pvalue	padj	COG_category	GOs	EC	KEGG_ko	KEGG_Pathway	KEGG_Module	KEGG_Reaction	KEGG_rclass	BRITE	KEGG_TC	PFAMs
AWY96_RS01290	AWY96_01290	KYQ97204.1_256	-	Nitrile hydratase beta subunit	25.9403788354727	4.20457821549901	1.01462673359552	4.14396553558105	3.41351067401429e-05	0.0010232103600625	S	-	-	-	-	-	-	-	-	-	NHase_beta
AWY96_RS01720	AWY96_01720	KYQ97287.1_341	fruK	Belongs to the carbohydrate kinase PfkB family	70.7856390925882	2.86150075883988	0.753516887780159	3.79752704318252	0.0001461468364935	0.0030328591368066	H	GO:0003674,GO:0003824,GO:0005575,GO:0005622,GO:0005623,GO:0005737,GO:0005829,GO:0005975,GO:0005996,GO:0006000,GO:0006001,GO:0006793,GO:0006796,GO:0008150,GO:0008152,GO:0008443,GO:0008662,GO:0009056,GO:0009987,GO:0016052,GO:0016301,GO:0016310,GO:0016740,GO:0016772,GO:0016773,GO:0019200,GO:0019318,GO:0019320,GO:0044237,GO:0044238,GO:0044262,GO:0044281,GO:0044282,GO:0044424,GO:0044444,GO:0044464,GO:…	2.7.1.11,2.7.1.56	ko:K00882,ko:K16370	ko00010,ko00030,ko00051,ko00052,ko00680,ko01100,ko01110,ko01120,ko01130,ko01200,ko01230,map00010,map00030,map00051,map00052,map00680,map01100,map01110,map01120,map01130,map01200,map01230	M00001,M00345	R00756,R02071,R03236,R03237,R03238,R03239,R04779	RC00002,RC00017	ko00000,ko00001,ko00002,ko01000	-	PfkB
AWY96_RS01780	AWY96_01780	KYQ97297.1_353	yeiR	Cobalamin synthesis protein cobW C-terminal domain	236.934575650836	1.56589826254257	0.502712989751895	3.11489516774849	0.0018401029474932	0.0182225135222347	S	GO:0003674,GO:0003824,GO:0003924,GO:0005488,GO:0008270,GO:0016462,GO:0016787,GO:0016817,GO:0016818,GO:0017111,GO:0043167,GO:0043169,GO:0046872,GO:0046914	-	-	-	-	-	-	-	-	CobW_C,cobW
AWY96_RS03040	AWY96_03040	KYQ97526.1_595	mmuM	Homocysteine S-methyltransferase	365.861608292665	2.05886156526934	0.695273554833484	2.96122519108673	0.0030641780731368	0.0254788505533436	H	GO:0003674,GO:0003824,GO:0005488,GO:0006575,GO:0006790,GO:0006807,GO:0006950,GO:0006974,GO:0008150,GO:0008152,GO:0008168,GO:0008172,GO:0008270,GO:0008757,GO:0008898,GO:0009987,GO:0016740,GO:0016741,GO:0032259,GO:0033477,GO:0033554,GO:0043167,GO:0043169,GO:0044237,GO:0046872,GO:0046914,GO:0050896,GO:0051716,GO:0071704,GO:1901564	2.1.1.10	ko:K00547	ko00270,ko01100,ko01110,map00270,map01100,map01110	-	R00650	RC00003,RC00035	ko00000,ko00001,ko01000	-	S-methyl_trans
AWY96_RS03080	AWY96_03080	KYQ97534.1_603	talA	Transaldolase is important for the balance of metabolites in the pentose-phosphate pathway	303.546405852818	1.93353122274449	0.516730782882669	3.74185414686921	0.0001826675276372	0.0035912288024563	H	GO:0003674,GO:0003824,GO:0004801,GO:0005575,GO:0005622,GO:0005623,GO:0005737,GO:0005829,GO:0016740,GO:0016744,GO:0044424,GO:0044444,GO:0044464	2.2.1.2	ko:K00616	ko00030,ko01100,ko01110,ko01120,ko01130,ko01200,ko01230,map00030,map01100,map01110,map01120,map01130,map01200,map01230	M00004,M00007	R01827	RC00439,RC00604	ko00000,ko00001,ko00002,ko01000	-	TAL_FSA
AWY96_RS03275	AWY96_03275	KYQ97571.1_642	moaA	Catalyzes the cyclization of GTP to (8S)-3',8-cyclo-7,8- dihydroguanosine 5'-triphosphate	125.024287557583	2.48341402682906	0.606716697851988	4.0932020424381	4.25456688395701e-05	0.0011942298721673	H	GO:0003674,GO:0003824,GO:0006732,GO:0006777,GO:0006793,GO:0006796,GO:0006807,GO:0006950,GO:0008150,GO:0008152,GO:0009058,GO:0009108,GO:0009266,GO:0009408,GO:0009628,GO:0009987,GO:0016829,GO:0016830,GO:0018130,GO:0019538,GO:0019637,GO:0019720,GO:0043170,GO:0043545,GO:0044237,GO:0044238,GO:0044249,GO:0044260,GO:0044267,GO:0046483,GO:0050896,GO:0051186,GO:0051188,GO:0051189,GO:0061798,GO:0071704,GO:…	4.1.99.22	ko:K03639	ko00790,ko01100,ko04122,map00790,map01100,map04122	-	R09394	RC03420	ko00000,ko00001,ko01000	-	Fer4_12,Mob_synth_C,Radical_SAM
AWY96_RS06615	AWY96_06610	KYQ98197.1_1297	folB	Catalyzes the conversion of 7,8-dihydroneopterin to 6- hydroxymethyl-7,8-dihydropterin	605.483308621163	1.66340901290871	0.524194160562747	3.17326887259286	0.0015073286242561	0.0160166034997548	H	GO:0003674,GO:0003824,GO:0004150,GO:0005488,GO:0005515,GO:0016829,GO:0016830,GO:0016832,GO:0042802	1.13.11.81,4.1.2.25,5.1.99.8	ko:K01633	ko00790,ko01100,map00790,map01100	M00126,M00840	R03504,R11037,R11073	RC00721,RC00943,RC01479,RC03333,RC03334	ko00000,ko00001,ko00002,ko01000	-	FolB
AWY96_RS08125	AWY96_08120	KYQ98480.1_1590	cysG	Multifunctional enzyme that catalyzes the SAM-dependent methylations of uroporphyrinogen III at position C-2 and C-7 to form precorrin-2 via precorrin-1. Then it catalyzes the NAD- dependent ring dehydrogenation of precorrin-2 to yield sirohydrochlorin. Finally, it catalyzes the ferrochelation of sirohydrochlorin to yield siroheme	86.1212916491812	2.46309401433543	0.703833921051623	3.49953865630011	0.0004660640218093	0.0068168882226096	H	GO:0003674,GO:0003824,GO:0004851,GO:0006725,GO:0006778,GO:0006779,GO:0006783,GO:0006807,GO:0006950,GO:0006970,GO:0008150,GO:0008152,GO:0008168,GO:0008169,GO:0008757,GO:0009058,GO:0009628,GO:0009987,GO:0016740,GO:0016741,GO:0018130,GO:0019354,GO:0019438,GO:0032259,GO:0033013,GO:0033014,GO:0034641,GO:0042168,GO:0042440,GO:0044237,GO:0044249,GO:0044271,GO:0046148,GO:0046156,GO:0046483,GO:0050896,GO:…	1.3.1.76,2.1.1.107,4.99.1.4	ko:K02302,ko:K02303,ko:K02304	ko00860,ko01100,ko01110,ko01120,map00860,map01100,map01110,map01120	M00121	R02864,R03194,R03947	RC00003,RC00871,RC01012,RC01034	ko00000,ko00001,ko00002,ko01000	-	CysG_dimeriser,NAD_binding_7,Sirohm_synth_M,TP_methylase
AWY96_RS09605	AWY96_09600	KYQ98754.1_1880	mobA	Transfers a GMP moiety from GTP to Mo-molybdopterin (Mo- MPT) cofactor (Moco or molybdenum cofactor) to form Mo- molybdopterin guanine dinucleotide (Mo-MGD) cofactor	66.85364279533	1.99542690385828	0.644196691128611	3.09754292646608	0.0019513213346742	0.0187800313796064	H	GO:0000287,GO:0003674,GO:0003824,GO:0005488,GO:0005575,GO:0005622,GO:0005623,GO:0005737,GO:0006139,GO:0006725,GO:0006732,GO:0006753,GO:0006777,GO:0006793,GO:0006796,GO:0006807,GO:0008150,GO:0008152,GO:0009058,GO:0009108,GO:0009117,GO:0009165,GO:0009987,GO:0016740,GO:0016772,GO:0016779,GO:0018130,GO:0019438,GO:0019538,GO:0019637,GO:0019720,GO:0034641,GO:0034654,GO:0043167,GO:0043169,GO:0043170,GO:…	2.7.7.77	ko:K03752	ko00790,ko01100,map00790,map01100	-	R11581	-	ko00000,ko00001,ko01000	-	NTP_transf_3
AWY96_RS09835	AWY96_09830	KYQ98795.1_1922	yieE	Belongs to the P-Pant transferase superfamily	269.884352625242	1.95355895102391	0.651628923714096	2.9979623063525	0.0027179128677812	0.0235681872963314	H	GO:0003674,GO:0003824,GO:0006082,GO:0006520,GO:0006553,GO:0006807,GO:0008150,GO:0008152,GO:0008652,GO:0008897,GO:0009058,GO:0009066,GO:0009067,GO:0009085,GO:0009987,GO:0016053,GO:0016740,GO:0016772,GO:0016780,GO:0019752,GO:0019878,GO:0043436,GO:0044237,GO:0044238,GO:0044249,GO:0044281,GO:0044283,GO:0046394,GO:0071704,GO:1901564,GO:1901566,GO:1901576,GO:1901605,GO:1901607	-	-	-	-	-	-	-	-	ACPS
AWY96_RS13265	AWY96_13260	KYQ99424.1_2579	coaE	Catalyzes the phosphorylation of the 3'-hydroxyl group of dephosphocoenzyme A to form coenzyme A	274.339386936363	1.70882321211467	0.590646835761112	2.89313868906563	0.0038141283883197	0.0290804542520522	H	GO:0003674,GO:0003824,GO:0004140,GO:0006139,GO:0006163,GO:0006164,GO:0006725,GO:0006732,GO:0006753,GO:0006793,GO:0006796,GO:0006807,GO:0008150,GO:0008152,GO:0009058,GO:0009108,GO:0009117,GO:0009150,GO:0009152,GO:0009165,GO:0009259,GO:0009260,GO:0009987,GO:0015936,GO:0015937,GO:0016301,GO:0016310,GO:0016740,GO:0016772,GO:0016773,GO:0018130,GO:0019438,GO:0019637,GO:0019693,GO:0033865,GO:0033866,GO:…	2.7.1.24	ko:K00859	ko00770,ko01100,map00770,map01100	M00120	R00130	RC00002,RC00078	ko00000,ko00001,ko00002,ko01000	-	CoaE
AWY96_RS14290	AWY96_14285	KYQ94591.1_2777	yxjG	Cobalamin-independent synthase, Catalytic domain	2255.40917918641	2.31538914249998	0.429126977201312	5.39558048203013	6.83023673718709e-08	6.6335259191561e-06	E	-	2.1.1.14	ko:K00549	ko00270,ko00450,ko01100,ko01110,ko01230,map00270,map00450,map01100,map01110,map01230	M00017	R04405,R09365	RC00035,RC00113,RC01241	ko00000,ko00001,ko00002,ko01000	-	Meth_synt_2
AWY96_RS14540	AWY96_14535	KYQ94639.1_2827	cof	Catalyzes the hydrolysis of 4-amino-2-methyl-5- hydroxymethylpyrimidine pyrophosphate (HMP-PP) to 4-amino-2- methyl-5-hydroxymethylpyrimidine phosphate (HMP-P)	98.7766483291606	2.20311048142696	0.654464251731637	3.3662808558264	0.0007618909267811	0.0098463288653159	S	GO:0000287,GO:0003674,GO:0003824,GO:0005488,GO:0006725,GO:0006766,GO:0006767,GO:0006772,GO:0006790,GO:0006793,GO:0006796,GO:0006807,GO:0008150,GO:0008152,GO:0009056,GO:0009058,GO:0009110,GO:0009228,GO:0009987,GO:0016311,GO:0016462,GO:0016787,GO:0016788,GO:0016791,GO:0016817,GO:0016818,GO:0016999,GO:0017001,GO:0017110,GO:0017144,GO:0018130,GO:0019438,GO:0034641,GO:0042364,GO:0042578,GO:0042723,GO:…	-	ko:K11938	-	-	-	-	ko00000,ko01000	-	Hydrolase_3
AWY96_RS15730	AWY96_15725	KYQ94849.1_3050	ybhA	Pyridoxal phosphate phosphatase	98.3104817252752	1.59633564544137	0.541178893261753	2.9497374441565	0.0031804408016266	0.0260764056418611	S	GO:0000287,GO:0003674,GO:0003824,GO:0005488,GO:0005575,GO:0005622,GO:0005623,GO:0005737,GO:0005829,GO:0006793,GO:0006796,GO:0008150,GO:0008152,GO:0009987,GO:0016311,GO:0016740,GO:0016772,GO:0016773,GO:0016787,GO:0016788,GO:0016791,GO:0019203,GO:0033883,GO:0042578,GO:0043167,GO:0043169,GO:0044237,GO:0044424,GO:0044444,GO:0044464,GO:0046872,GO:0050308	-	-	-	-	-	-	-	-	Hydrolase_3
AWY96_RS15740	AWY96_15735	KYQ94851.1_3052	ybhB	Phosphatidylethanolamine-binding protein	148.532680490256	1.76391079397771	0.636342500521422	2.77195188523846	0.0055721272084044	0.0369649692350451	S	GO:0005575,GO:0005622,GO:0005623,GO:0005737,GO:0044424,GO:0044464	-	ko:K06910	-	-	-	-	ko00000	-	PBP
AWY96_RS15770	AWY96_15765	KYQ94856.1_3058	bioD	Catalyzes a mechanistically unusual reaction, the ATP- dependent insertion of CO2 between the N7 and N8 nitrogen atoms of 7,8-diaminopelargonic acid (DAPA) to form an ureido ring	91.9678462859277	2.17267066223102	0.614875471217123	3.53351331112673	0.0004100754395782	0.0061460689339257	H	GO:0000166,GO:0000287,GO:0003674,GO:0003824,GO:0004141,GO:0005488,GO:0005524,GO:0005575,GO:0005622,GO:0005623,GO:0005737,GO:0005829,GO:0006082,GO:0006732,GO:0006766,GO:0006767,GO:0006768,GO:0006790,GO:0006807,GO:0008144,GO:0008150,GO:0008152,GO:0009058,GO:0009102,GO:0009108,GO:0009110,GO:0009987,GO:0016053,GO:0016874,GO:0016879,GO:0016882,GO:0017076,GO:0017144,GO:0018130,GO:0019752,GO:0030554,GO:…	6.3.3.3	ko:K01935	ko00780,ko01100,map00780,map01100	M00123,M00573,M00577	R03182	RC00868	ko00000,ko00001,ko00002,ko01000	-	AAA_26
AWY96_RS24720	AWY96_24720	KYQ96543.1_4831	dxs	Catalyzes the acyloin condensation reaction between C atoms 2 and 3 of pyruvate and glyceraldehyde 3-phosphate to yield 1-deoxy-D-xylulose-5-phosphate (DXP)	1762.9055743649	1.8685715585183	0.638572866075403	2.92616811297093	0.0034316544169955	0.0272289441975983	H	-	2.2.1.7	ko:K01662	ko00730,ko00900,ko01100,ko01110,ko01130,map00730,map00900,map01100,map01110,map01130	M00096	R05636	RC00032	ko00000,ko00001,ko00002,ko01000	-	DXP_synthase_N,Transket_pyr,Transketolase_C
LIPID TRANSPORT AND METABOLISM
Gene_id (new)	Gene_id (old)	Protein_ids	Preferred_name	Description	baseMean	log2FoldChange	lfcSE	stat	pvalue	padj	COG_category	GOs	EC	KEGG_ko	KEGG_Pathway	KEGG_Module	KEGG_Reaction	KEGG_rclass	BRITE	KEGG_TC	PFAMs
AWY96_RS00490	AWY96_00490	KYQ97055.1_98	-	Acid phosphatase	203.910340177472	1.85053061836318	0.629211499907412	2.94103114554562	0.0032712164070637	0.0265158378641816	I	-	3.1.3.2	ko:K09474	ko00740,ko01100,ko02020,map00740,map01100,map02020	-	R00548	RC00017	ko00000,ko00001,ko01000	-	PAP2
AWY96_RS01905	AWY96_01905	KYQ97321.1_377	-	PFAM acyltransferase 3	59497.8776859493	2.35702550920508	0.557094284654719	4.23092746439848	2.32729717879337e-05	0.0007638338460648	I	-	-	-	-	-	-	-	-	-	Acyl_transf_3
AWY96_RS02525	AWY96_02525	KYQ97436.1_499	fadL	Long-chain fatty acid outer membrane transporter	818.163043910528	2.07356685219771	0.572925768076234	3.61925919157087	0.0002954476022312	0.0049682697487375	I	GO:0003674,GO:0005215,GO:0005319,GO:0005324,GO:0005342,GO:0005575,GO:0005623,GO:0006810,GO:0006811,GO:0006820,GO:0006869,GO:0008028,GO:0008150,GO:0008509,GO:0008514,GO:0009279,GO:0010876,GO:0015075,GO:0015245,GO:0015267,GO:0015288,GO:0015318,GO:0015483,GO:0015711,GO:0015718,GO:0015849,GO:0015908,GO:0015909,GO:0016020,GO:0019867,GO:0022803,GO:0022829,GO:0022834,GO:0022836,GO:0022857,GO:0030312,GO:…	-	ko:K06076	-	-	-	-	ko00000,ko02000	1.B.9	Toluene_X
AWY96_RS03985	AWY96_03985	KYQ97707.1_784	acpS	Transfers the 4'-phosphopantetheine moiety from coenzyme A to a Ser of acyl-carrier-protein	145.38707679327	2.16939819037798	0.625582906154843	3.46780285879649	0.0005247320848643	0.0074625136270509	I	GO:0003674,GO:0003824,GO:0006082,GO:0006464,GO:0006629,GO:0006631,GO:0006633,GO:0006807,GO:0008150,GO:0008152,GO:0008610,GO:0008897,GO:0009058,GO:0009987,GO:0016053,GO:0016740,GO:0016772,GO:0016780,GO:0018070,GO:0018193,GO:0018209,GO:0018215,GO:0019538,GO:0019752,GO:0032787,GO:0036211,GO:0043170,GO:0043412,GO:0043436,GO:0044237,GO:0044238,GO:0044249,GO:0044255,GO:0044260,GO:0044267,GO:0044281,GO:…	2.7.8.7	ko:K00997	ko00770,map00770	-	R01625	RC00002	ko00000,ko00001,ko01000	-	ACPS
AWY96_RS04350	AWY96_04350	KYQ97774.1_856	rssA	Patatin-like phospholipase	316.590198732302	2.05157131795817	0.702349988138773	2.92100997024978	0.0034889866174345	0.0273570298341504	S	-	-	ko:K07001	-	-	-	-	ko00000	-	Patatin
AWY96_RS11050	AWY96_11045	KYQ99020.1_2159	fadB	Involved in the aerobic and anaerobic degradation of long-chain fatty acids via beta-oxidation cycle. Catalyzes the formation of 3-oxoacyl-CoA from enoyl-CoA via L-3-hydroxyacyl-CoA. It can also use D-3-hydroxyacyl-CoA and cis-3-enoyl-CoA as substrate	152.179217474134	1.63096467357997	0.466817579254577	3.49379446289131	0.000476207493842	0.0068823321133842	I	GO:0003674,GO:0003824,GO:0003857,GO:0004165,GO:0004300,GO:0006082,GO:0006629,GO:0006631,GO:0006635,GO:0008150,GO:0008152,GO:0008692,GO:0009056,GO:0009062,GO:0009987,GO:0016042,GO:0016054,GO:0016491,GO:0016614,GO:0016616,GO:0016829,GO:0016835,GO:0016836,GO:0016853,GO:0016854,GO:0016856,GO:0016860,GO:0016863,GO:0019395,GO:0019752,GO:0030258,GO:0032787,GO:0034440,GO:0043436,GO:0044237,GO:0044238,GO:…	1.1.1.35,4.2.1.17,5.1.2.3,5.3.3.8	ko:K01782,ko:K01825	ko00071,ko00280,ko00281,ko00310,ko00362,ko00380,ko00410,ko00640,ko00650,ko00903,ko00930,ko01040,ko01100,ko01110,ko01120,ko01130,ko01200,ko01212,map00071,map00280,map00281,map00310,map00362,map00380,map00410,map00640,map00650,map00903,map00930,map01040,map01100,map01110,map01120,map01130,map01200,map01212	M00032,M00087	R01975,R03026,R03045,R03276,R04137,R04170,R04203,R04204,R04224,R04737,R04738,R04739,R04740,R04741,R04744,R04745,R04746,R04748,R04749,R04756,R05066,R05305,R06411,R06412,R06941,R06942,R07935,R07951,R08093,R08094	RC00029,RC00099,RC00117,RC00241,RC00525,RC00831,RC00834,RC00896,RC01078,RC01086,RC01095,RC01098,RC01103,RC01217,RC02115	ko00000,ko00001,ko00002,ko01000	-	3HCDH,3HCDH_N,ECH_1
AWY96_RS12165	AWY96_12160	KYQ99214.1_2363	-	Acyltransferase family	1590.27451250283	2.37359937702536	0.589809990346616	4.0243458331902	5.71339067939794e-05	0.0015328301181854	I	-	-	-	-	-	-	-	-	-	Acyl_transf_3
AWY96_RS18145	AWY96_18140	KYQ95307.1_3531	-	Belongs to the enoyl-CoA hydratase isomerase family	116.176379337266	2.89689999534335	0.796716084064267	3.63605059981401	0.0002768499733238	0.0047337446142987	I	-	4.2.1.149,4.2.1.17	ko:K01692,ko:K08299	ko00071,ko00280,ko00281,ko00310,ko00360,ko00362,ko00380,ko00410,ko00627,ko00640,ko00650,ko00903,ko00930,ko01100,ko01110,ko01120,ko01130,ko01212,map00071,map00280,map00281,map00310,map00360,map00362,map00380,map00410,map00627,map00640,map00650,map00903,map00930,map01100,map01110,map01120,map01130,map01212	M00032,M00087	R03026,R03045,R04137,R04170,R04204,R04224,R04738,R04740,R04744,R04746,R04749,R05595,R06411,R06412,R06942,R08093,R10675	RC00831,RC00834,RC01086,RC01095,RC01098,RC01103,RC01217,RC02115	ko00000,ko00001,ko00002,ko01000	-	ECH_1
AWY96_RS19315	AWY96_19310	KYQ95522.1_3758	yxbG	Enoyl-(Acyl carrier protein) reductase	554.476527403478	3.3051369117282	0.528797082565278	6.25029339362929	4.09682352029799e-10	7.65160577483347e-08	IQ	-	1.1.1.304,1.1.1.76	ko:K18009	ko00650,map00650	-	R03707,R09078,R10505	RC00205,RC00525	ko00000,ko00001,ko01000	-	adh_short_C2
TRANSLATION, RIBOSOMAL STRUCTURE AND BIOGENESIS
Gene_id (new)	Gene_id (old)	Protein_ids	Preferred_name	Description	baseMean	log2FoldChange	lfcSE	stat	pvalue	padj	COG_category	GOs	EC	KEGG_ko	KEGG_Pathway	KEGG_Module	KEGG_Reaction	KEGG_rclass	BRITE	KEGG_TC	PFAMs
AWY96_RS01305	AWY96_01305	KYQ97207.1_259	nylA	Belongs to the amidase family	21.9952547967615	2.85842499138749	0.659602373551986	4.33355777056222	1.46718756279485e-05	0.0005347466663095	J	-	3.5.1.4,6.3.5.6,6.3.5.7	ko:K01426,ko:K02433	ko00330,ko00360,ko00380,ko00627,ko00643,ko00970,ko01100,ko01120,map00330,map00360,map00380,map00627,map00643,map00970,map01100,map01120	-	R02540,R03096,R03180,R03905,R03909,R04212,R05551,R05590	RC00010,RC00100,RC00950,RC01025	ko00000,ko00001,ko01000,ko03029	-	Amidase
AWY96_RS02675	AWY96_02675	KYQ97464.1_528	ydaF_2	Acetyltransferase (GNAT) domain	568.250989909231	1.94507659931836	0.641903181349532	3.03017130282645	0.0024441506799579	0.0216957431977742	J	-	2.3.1.128	ko:K03790	-	-	-	-	ko00000,ko01000,ko03009	-	Acetyltransf_3
AWY96_RS05295	AWY96_05295	KYQ97948.1_1036	ygfZ	Folate-binding protein involved in regulating the level of ATP-DnaA and in the modification of some tRNAs. It is probably a key factor in regulatory networks that act via tRNA modification, such as initiation of chromosomal replication	471.7975655346	2.06789809222536	0.510475634882303	4.05092417917681	5.10157377235999e-05	0.0013996182055695	J	GO:0003674,GO:0005488,GO:0005542,GO:0005575,GO:0005622,GO:0005623,GO:0005737,GO:0005829,GO:0006790,GO:0008144,GO:0008150,GO:0008152,GO:0009987,GO:0016043,GO:0016226,GO:0019842,GO:0022607,GO:0031163,GO:0031406,GO:0033218,GO:0036094,GO:0043167,GO:0043168,GO:0043177,GO:0044085,GO:0044237,GO:0044424,GO:0044444,GO:0044464,GO:0051186,GO:0071840,GO:0072341,GO:0097159,GO:1901363	-	ko:K06980	-	-	-	-	ko00000,ko03016	-	GCV_T,GCV_T_C
AWY96_RS13810	AWY96_13805	KYQ99525.1_2684	raiA	associated with 30S ribosomal subunit	2017.82713549952	1.96721308162115	0.385527015429748	5.10265948400086	3.34913296589007e-07	2.42737159438241e-05	J	GO:0003674,GO:0005488,GO:0005575,GO:0005622,GO:0005623,GO:0005737,GO:0005829,GO:0005840,GO:0006417,GO:0006446,GO:0006448,GO:0006950,GO:0008150,GO:0009266,GO:0009409,GO:0009628,GO:0009889,GO:0009890,GO:0009892,GO:0010468,GO:0010556,GO:0010558,GO:0010605,GO:0010608,GO:0010629,GO:0015935,GO:0017148,GO:0019222,GO:0022626,GO:0022627,GO:0031323,GO:0031324,GO:0031326,GO:0031327,GO:0032268,GO:0032269,GO:…	-	ko:K05809	-	-	-	-	ko00000,ko03009	-	Ribosomal_S30AE
AWY96_RS19055	AWY96_19050	KYQ95474.1_3707	prmC	Methylates the class 1 translation termination release factors RF1 PrfA and RF2 PrfB on the glutamine residue of the universally conserved GGQ motif	191.624532799307	1.81126337128222	0.56109956590736	3.22806054635456	0.0012463259169695	0.0138493333016109	J	GO:0003674,GO:0003824,GO:0005575,GO:0005622,GO:0005623,GO:0005737,GO:0005829,GO:0006412,GO:0006415,GO:0006464,GO:0006479,GO:0006518,GO:0006807,GO:0008150,GO:0008152,GO:0008168,GO:0008170,GO:0008213,GO:0008276,GO:0008757,GO:0009058,GO:0009059,GO:0009987,GO:0010467,GO:0010468,GO:0016043,GO:0016740,GO:0016741,GO:0018364,GO:0019222,GO:0019538,GO:0022411,GO:0032259,GO:0032984,GO:0034641,GO:0034645,GO:…	2.1.1.297	ko:K02493	-	-	R10806	RC00003,RC03279	ko00000,ko01000,ko03012	-	MTS,Methyltransf_31
AWY96_RS19190	AWY96_19185	KYQ95500.1_3734	-	Acetyltransferase (GNAT) domain	81.8272291793808	2.53999235731336	0.592952426786409	4.28363599265327	1.83863630243072e-05	0.0006332211265676	J	-	-	-	-	-	-	-	-	-	Acetyltransf_1,Acetyltransf_3
AWY96_RS24575	AWY96_24575	KYQ96518.1_4804	-	Endoribonuclease L-PSP	104.597715820661	2.63215587685274	0.824947598578861	3.19069463489216	0.0014193120502713	0.0152819940490416	J	-	-	-	-	-	-	-	-	-	Ribonuc_L-PSP
TRANSCRIPTION
Gene_id (new)	Gene_id (old)	Protein_ids	Preferred_name	Description	baseMean	log2FoldChange	lfcSE	stat	pvalue	padj	COG_category	GOs	EC	KEGG_ko	KEGG_Pathway	KEGG_Module	KEGG_Reaction	KEGG_rclass	BRITE	KEGG_TC	PFAMs
AWY96_RS01340	AWY96_01340	KYQ97214.1_266	-	Transcriptional regulator	6579.03074659778	1.85612748039576	0.657780019373712	2.82180581003818	0.0047754083652992	0.0333660187365369	K	-	-	-	-	-	-	-	-	-	HTH_31
AWY96_RS01440	AWY96_01440	KYQ97233.1_286	-	Transcriptional regulator	67.291225580433	3.40659072331905	0.612450431285695	5.56223091584362	2.66347530747453e-08	2.93950820297643e-06	K	-	-	-	-	-	-	-	-	-	HTH_1,LysR_substrate
AWY96_RS01565	AWY96_01565	KYQ97256.1_310	ameR	Transcriptional regulator	311.401642223823	1.62686239058606	0.480503279087687	3.38574669807648	0.0007098487326585	0.0094181023109011	K	-	-	-	-	-	-	-	-	-	TetR_N
AWY96_RS02105	AWY96_02105	KYQ97357.1_415	-	Transcriptional regulator	127.213547897373	1.61778685235616	0.40014564131027	4.04299506314438	5.27727322265655e-05	0.0014367698261202	K	-	-	-	-	-	-	-	-	-	HTH_1,LysR_substrate
AWY96_RS02175	AWY96_02175	KYQ97371.1_429	lrhA	Transcriptional regulator	3011.48871462289	1.90949148346045	0.398244638922199	4.79477009063639	1.62861503772449e-06	9.59287003258451e-05	K	GO:0000976,GO:0000984,GO:0000986,GO:0000987,GO:0001017,GO:0001067,GO:0003674,GO:0003676,GO:0003677,GO:0003690,GO:0003700,GO:0005488,GO:0006139,GO:0006351,GO:0006355,GO:0006725,GO:0006807,GO:0008150,GO:0008152,GO:0009058,GO:0009059,GO:0009889,GO:0009890,GO:0009891,GO:0009892,GO:0009893,GO:0009987,GO:0010467,GO:0010468,GO:0010556,GO:0010557,GO:0010558,GO:0010604,GO:0010605,GO:0010628,GO:0010629,GO:…	-	-	-	-	-	-	-	-	HTH_1,LysR_substrate
AWY96_RS04165	AWY96_04165	KYQ97740.1_819	-	DNA-binding protein	37.5338973581595	3.20565389120815	0.765864688414713	4.18566613619911	2.84331013307251e-05	0.0008965658445584	K	-	-	-	-	-	-	-	-	-	HTH_11,WYL
AWY96_RS05050	AWY96_05050	KYQ97902.1_988	-	Transcriptional regulator	72.2911294242589	2.42145090613467	0.79144145878418	3.0595451871507	0.002216733443317	0.020542858016694	K	-	-	-	-	-	-	-	-	-	HTH_1,LysR_substrate
AWY96_RS05095	AWY96_05095	KYQ97911.1_997	cbpM	interacts with CbpA and inhibits both the DnaJ-like co-chaperone activity and the DNA binding activity of CbpA	680.779410666798	1.63454266224047	0.602422240397681	2.71328405996673	0.0066619972006098	0.0415536939883838	K	GO:0003674,GO:0004857,GO:0008150,GO:0030234,GO:0043086,GO:0044092,GO:0050790,GO:0065007,GO:0065009,GO:0098772	-	ko:K18997	-	-	-	-	ko00000,ko03036	-	MerR_2
AWY96_RS05665	AWY96_05665	KYQ98019.1_1109	-	Helix-turn-helix XRE-family like proteins	708.213198082989	2.65642956415169	0.546717156824275	4.85887360766604	1.18055464687701e-06	7.44516021459062e-05	K	-	-	-	-	-	-	-	-	-	HTH_3,HTH_31
AWY96_RS06265	AWY96_06260	KYQ98130.1_1227	-	Transcriptional regulator	9140.27973781765	1.5594203479816	0.592844925718703	2.63040178018074	0.008528400948011	0.0484940456715947	K	-	-	-	-	-	-	-	-	-	HTH_26,HTH_3
AWY96_RS06455	AWY96_06450	KYQ98166.1_1265	xapR	Transcriptional regulator	105.259576766989	2.19774024749855	0.65333034781761	3.36390350584494	0.0007684840691834	0.0098463288653159	K	-	-	-	-	-	-	-	-	-	HTH_1,LysR_substrate
AWY96_RS07440	AWY96_07435	KYQ98355.1_1460	-	AntiSigma factor	58.5173390539225	2.21467863977295	0.621084608807779	3.56582437942586	0.000362714215112	0.0057487082879674	K	-	-	-	-	-	-	-	-	-	-
AWY96_RS08060	AWY96_08055	KYQ98469.1_1577	-	Oxidizes proline to glutamate for use as a carbon and nitrogen source	908.625463712239	2.01654222152507	0.704897336544477	2.86076016602715	0.0042262663224453	0.030907754912341	K	-	-	-	-	-	-	-	-	-	-
AWY96_RS08540	AWY96_08535	KYQ98561.1_1673	rcsB_2	LuxR family transcriptional regulator	40.8018230386095	2.25971401231189	0.847071870474327	2.6676768419267	0.007637768235851	0.0449999464641376	K	-	-	ko:K08087	-	-	-	-	ko00000	-	GerE
AWY96_RS08595	AWY96_08590	KYQ98572.1_1684	-	Bacterial regulatory proteins, tetR family	235.486148321718	1.80795417604135	0.616714206057701	2.93159158372329	0.0033722991654252	0.0270675780947189	K	-	-	-	-	-	-	-	-	-	TetR_C_7,TetR_N
AWY96_RS08785	AWY96_08780	KYQ98606.1_1722	-	Transcriptional regulatory protein, C terminal	1658.58398504773	2.37648989037053	0.596365761835036	3.98495360139053	6.74933124253558e-05	0.0016981737053757	K	-	-	-	-	-	-	-	-	-	Trans_reg_C
AWY96_RS08795	AWY96_08790	KYQ98608.1_1724	-	Transcriptional regulatory protein, C terminal	10346.2480864677	1.6416083356278	0.578354459416419	2.83841216904292	0.0045338595190111	0.0324247744098939	K	-	-	-	-	-	-	-	-	-	Trans_reg_C
AWY96_RS09105	AWY96_09100	KYQ98660.1_1780	-	AraC-like ligand binding domain	126.587636745147	1.66580791926149	0.543788506666032	3.06333785808487	0.0021888278443371	0.0203952779786687	K	-	-	-	-	-	-	-	-	-	AraC_binding,HTH_18
AWY96_RS09130	AWY96_09125	KYQ98665.1_1785	metJ	This regulatory protein, when combined with SAM (S- adenosylmethionine) represses the expression of the methionine regulon and of enzymes involved in SAM synthesis	2306.40265138508	1.70442962651078	0.416238963937402	4.09483439605887	4.22470251234931e-05	0.0011942298721673	K	GO:0000096,GO:0003674,GO:0003700,GO:0005575,GO:0005622,GO:0005623,GO:0005737,GO:0005829,GO:0006082,GO:0006355,GO:0006520,GO:0006555,GO:0006790,GO:0006807,GO:0008150,GO:0008152,GO:0009066,GO:0009889,GO:0009987,GO:0010468,GO:0010556,GO:0019219,GO:0019222,GO:0019752,GO:0031323,GO:0031326,GO:0043436,GO:0044237,GO:0044238,GO:0044281,GO:0044424,GO:0044444,GO:0044464,GO:0050789,GO:0050794,GO:0051171,GO:…	-	ko:K03764	-	-	-	-	ko00000,ko03000	-	MetJ
AWY96_RS10035	AWY96_10030	KYQ98832.1_1962	yjiR_2	GntR family transcriptional regulator	66.2973070793019	2.23697168995809	0.640536498173742	3.4923407117877	0.000478807078049	0.0068993684599594	K	-	-	-	-	-	-	-	-	-	Aminotran_1_2,GntR
AWY96_RS10275	AWY96_10270	KYQ98876.1_2010	-	Transcriptional regulator	106.176427320214	3.55542758877642	0.893531416024084	3.97907395869402	6.91842183708482e-05	0.0017228644328658	K	-	-	ko:K03765	-	-	-	-	ko00000,ko03000	-	PD40,Trans_reg_C
AWY96_RS10955	AWY96_10950	KYQ99003.1_2140	metR	positive regulator of metA, metE and metH	397.319811114737	2.5038951779754	0.591817059288781	4.23086009211102	2.32799442375624e-05	0.0007638338460648	K	GO:0003674,GO:0003676,GO:0003677,GO:0005488,GO:0005575,GO:0005622,GO:0005623,GO:0005737,GO:0006355,GO:0008150,GO:0009889,GO:0010468,GO:0010556,GO:0016597,GO:0019219,GO:0019222,GO:0031323,GO:0031326,GO:0031406,GO:0036094,GO:0043167,GO:0043168,GO:0043177,GO:0044424,GO:0044464,GO:0050789,GO:0050794,GO:0051171,GO:0051252,GO:0060255,GO:0065007,GO:0080090,GO:0097159,GO:1901363,GO:1903506,GO:2000112,GO:…	-	ko:K03576	-	-	-	-	ko00000,ko03000	-	HTH_1,LysR_substrate
AWY96_RS11225	AWY96_11220	KYQ99046.1_2185	rsd	Binds RpoD and negatively regulates RpoD-mediated transcription activation by preventing the interaction between the primary sigma factor RpoD with the catalytic core of the RNA polymerase and with promoter DNA. May be involved in replacement of the RNA polymerase sigma subunit from RpoD to RpoS during the transition from exponential growth to the stationary phase	9416.0380477738	1.75237415636031	0.494659970935876	3.54258330837826	0.0003962282478963	0.0060163194058497	K	GO:0000988,GO:0000989,GO:0003674,GO:0008150,GO:0009889,GO:0010556,GO:0016989,GO:0019219,GO:0019222,GO:0031323,GO:0031326,GO:0050789,GO:0050794,GO:0051171,GO:0051252,GO:0060255,GO:0065007,GO:0080090,GO:0140110,GO:1903506,GO:2001141	-	ko:K07740	-	-	-	-	ko00000	-	Rsd_AlgQ
AWY96_RS11325	AWY96_11320	KYQ99061.1_2201	cynR	LysR substrate binding domain	85.440979213448	1.8203640969552	0.539786728856815	3.37237653250656	0.0007452249085763	0.0097279896667924	K	-	-	-	-	-	-	-	-	-	HTH_1,LysR_substrate
AWY96_RS12690	AWY96_12685	KYQ99310.1_2464	-	Helix-turn-helix XRE-family like proteins	1595.72273561469	1.64584297508023	0.593804571363698	2.77169131807201	0.005576589095692	0.0369649692350451	K	-	-	-	-	-	-	-	-	-	HTH_3
AWY96_RS14105	AWY96_14100	KYQ94554.1_2740	-	Helix-turn-helix XRE-family like proteins	88.265145268458	2.77398205467778	0.659644694047994	4.20526698646643	2.607741343626e-05	0.0008386219844137	K	-	-	-	-	-	-	-	-	-	HTH_31
AWY96_RS14165	AWY96_14160	KYQ94566.1_2752	-	transcriptional regulator	137.13773989222	4.37320946200661	0.77498896148112	5.64293129240028	1.67179075212645e-08	1.98005265666488e-06	K	-	-	ko:K16137	-	-	-	-	ko00000,ko03000	-	TetR_N
AWY96_RS14550	AWY96_14545	KYQ94641.1_2829	ybaO	helix_turn_helix ASNC type	157.314637221704	1.63492329827193	0.521839180556212	3.13300219529187	0.0017302814803139	0.0176147733090244	K	-	-	ko:K05800	-	-	-	-	ko00000,ko03000	-	AsnC_trans_reg,HTH_24
AWY96_RS14595	AWY96_14590	KYQ94649.1_2837	-	Transcriptional regulatory protein, C terminal	13449.3762264133	2.1290310971906	0.59323332864087	3.58885955053862	0.000332127701054	0.0054121211956996	K	-	-	-	-	-	-	-	-	-	Trans_reg_C
AWY96_RS16235	AWY96_16230	KYQ94944.1_3151	ycfQ	Bacterial regulatory proteins, tetR family	243.25097147464	2.21461859142188	0.619942349944077	3.57229763641998	0.0003538629042969	0.0056524942870587	K	GO:0000976,GO:0001067,GO:0003674,GO:0003676,GO:0003677,GO:0003690,GO:0003700,GO:0005488,GO:0005575,GO:0005622,GO:0005623,GO:0005737,GO:0005829,GO:0006355,GO:0008150,GO:0009889,GO:0009890,GO:0009892,GO:0010035,GO:0010038,GO:0010468,GO:0010556,GO:0010558,GO:0010605,GO:0010629,GO:0019219,GO:0019222,GO:0031323,GO:0031324,GO:0031326,GO:0031327,GO:0042221,GO:0043565,GO:0044212,GO:0044424,GO:0044444,GO:…	-	ko:K22041	-	-	-	-	ko00000,ko03000	-	TetR_N
AWY96_RS16810	AWY96_16805	KYQ95055.1_3266	-	Transcriptional regulator	16069.7488069515	1.82212386597021	0.44315837171893	4.11167650721012	3.92796409750225e-05	0.0011286505122763	KT	GO:0006355,GO:0006810,GO:0007154,GO:0008150,GO:0009290,GO:0009292,GO:0009294,GO:0009605,GO:0009889,GO:0009987,GO:0009991,GO:0010468,GO:0010556,GO:0015931,GO:0019219,GO:0019222,GO:0030420,GO:0031323,GO:0031326,GO:0031344,GO:0031346,GO:0031668,GO:0044087,GO:0044089,GO:0044093,GO:0044764,GO:0048518,GO:0048522,GO:0050657,GO:0050789,GO:0050794,GO:0050896,GO:0051027,GO:0051090,GO:0051091,GO:0051128,GO:…	-	ko:K07343	-	-	-	-	ko00000	-	TfoX_C,TfoX_N
AWY96_RS17975	AWY96_17970	KYQ95277.1_3499	sxy	TfoX N-terminal domain	627.370917149693	1.70960531062893	0.555645504365046	3.07679140242941	0.0020924167154979	0.0196533376604606	K	-	-	-	-	-	-	-	-	-	HTH_1,LysR_substrate
AWY96_RS18890	AWY96_18885	KYQ95442.1_3674	-	LysR family transcriptional regulator	75.3085014285077	2.06368389180855	0.659595581281177	3.128710910707	0.0017557495481999	0.0176886303030263	K	-	-	-	-	-	-	-	-	-	Acetyltransf_1,Acetyltransf_10,Acetyltransf_7
AWY96_RS19645	AWY96_19645	KYQ95585.1_3825	-	Histone acetyltransferase	296.967587630601	1.52654463693957	0.494712735951459	3.08571929930939	0.0020306042084735	0.0193345373261718	K	GO:0000976,GO:0001067,GO:0003674,GO:0003676,GO:0003677,GO:0003690,GO:0003700,GO:0005488,GO:0005575,GO:0005622,GO:0005623,GO:0005737,GO:0005829,GO:0006355,GO:0008150,GO:0009889,GO:0009890,GO:0009892,GO:0010468,GO:0010556,GO:0010558,GO:0010605,GO:0010629,GO:0019219,GO:0019222,GO:0031323,GO:0031324,GO:0031326,GO:0031327,GO:0043565,GO:0044212,GO:0044424,GO:0044444,GO:0044464,GO:0045892,GO:0045934,GO:…	-	ko:K16137	-	-	-	-	ko00000,ko03000	-	TetR_C_13,TetR_N
AWY96_RS20030	AWY96_20030	KYQ95654.1_3899	nemR	Represses nemA which is involved in degradation of N-ethylmaleimide	117.372973328184	1.51400575188863	0.422988416695837	3.57930783002346	0.0003445054733108	0.005557869031221	K	GO:0001067,GO:0003674,GO:0003676,GO:0003677,GO:0003700,GO:0005488,GO:0006355,GO:0008150,GO:0009889,GO:0009890,GO:0009891,GO:0009892,GO:0009893,GO:0010468,GO:0010556,GO:0010557,GO:0010558,GO:0010604,GO:0010605,GO:0010628,GO:0010629,GO:0019219,GO:0019222,GO:0031323,GO:0031324,GO:0031325,GO:0031326,GO:0031327,GO:0031328,GO:0031333,GO:0031334,GO:0043254,GO:0044087,GO:0044089,GO:0044212,GO:0045892,GO:…	-	ko:K06075	-	-	-	-	ko00000,ko03000	-	MarR,MarR_2
AWY96_RS20080	AWY96_20080	KYQ95664.1_3909	slyA	Transcription regulator that can specifically activate or repress expression of target genes	11250.8841384871	2.11760750072138	0.649534719953764	3.2601913888023	0.0011133705721122	0.0128421080716795	K	GO:0003674,GO:0003676,GO:0003677,GO:0003700,GO:0005488,GO:0006355,GO:0008150,GO:0009889,GO:0009890,GO:0009891,GO:0009892,GO:0009893,GO:0010468,GO:0010556,GO:0010557,GO:0010558,GO:0010604,GO:0010605,GO:0010628,GO:0010629,GO:0019219,GO:0019222,GO:0031323,GO:0031324,GO:0031325,GO:0031326,GO:0031327,GO:0031328,GO:0043565,GO:0045892,GO:0045893,GO:0045934,GO:0045935,GO:0048518,GO:0048519,GO:0048522,GO:…	-	-	-	-	-	-	-	-	Cupin_2,HTH_3
AWY96_RS20180	AWY96_20180	KYQ95684.1_3929	ydcN	Helix-turn-helix domain	93.5138758314222	3.2473329010221	0.901782034685306	3.6010175143435	0.0003169742204512	0.0051825818670412	K	-	-	-	-	-	-	-	-	-	GyrI-like,HTH_18
AWY96_RS20245	AWY96_20245	KYQ95697.1_3942	rob_2	AraC family transcriptional regulator	1072.22530773763	1.66030380330992	0.544936025006426	3.04678664489164	0.0023130182312661	0.0209552547220681	K	GO:0000976,GO:0001067,GO:0001130,GO:0001216,GO:0001217,GO:0003674,GO:0003676,GO:0003677,GO:0003690,GO:0003700,GO:0005488,GO:0005515,GO:0005575,GO:0005622,GO:0005623,GO:0005737,GO:0005829,GO:0005975,GO:0005996,GO:0006355,GO:0008150,GO:0008152,GO:0009056,GO:0009889,GO:0009890,GO:0009891,GO:0009892,GO:0009893,GO:0010468,GO:0010556,GO:0010557,GO:0010558,GO:0010604,GO:0010605,GO:0010628,GO:0010629,GO:…	-	ko:K02099	-	-	-	-	ko00000,ko03000	-	AraC_binding,HTH_18,HTH_AraC
AWY96_RS20295	AWY96_20295	KYQ95705.1_3952	araC	regulates the araBAD and araFGH operons and other genes involved in the transport and catabolism of L-arabinose	129.954309208349	2.63586349541335	0.593037308032984	4.44468410285368	8.80211053065978e-06	0.0003561920728073	K	-	-	-	-	-	-	-	-	-	HTH_1,LysR_substrate
AWY96_RS20715	AWY96_20710	KYQ95783.1_4035	-	Transcriptional regulator	89.6994857129163	2.47298763194745	0.964608366244771	2.56372193989444	0.0103556469814154	0.0544231837031963	K	-	-	-	-	-	-	-	-	-	HTH_1,LysR_substrate
AWY96_RS20840	AWY96_20835	KYQ95807.1_4060	-	LysR substrate binding domain	53.4008500650688	1.69027431715656	0.584344744006126	2.89259779350191	0.0038207021855043	0.0290804542520522	K	-	-	-	-	-	-	-	-	-	HTH_1,LysR_substrate
AWY96_RS20900	AWY96_20895	KYQ95819.1_4072	-	Transcriptional regulator	35.1555713321185	2.51075211372259	0.871900173683207	2.87963254223968	0.0039813890741756	0.0298819557097329	K	-	-	-	-	-	-	-	-	-	TetR_N
AWY96_RS20955	AWY96_20950	KYQ95829.1_4083	-	Bacterial regulatory proteins, tetR family	137.455976878776	3.41571459810793	0.511737062559208	6.67474538784795	2.4766175829894696e-11	5.510825390853881e-09	K	-	-	-	-	-	-	-	-	-	HTH_1,LysR_substrate
AWY96_RS21015	AWY96_21010	KYQ95840.1_4095	-	Bacterial regulatory helix-turn-helix protein, lysR family	379.240256102938	3.11232402307223	0.722045313128778	4.3104275680232	1.62939193537975e-05	0.000572394213095	K	-	-	-	-	-	-	-	-	-	RHH_1
AWY96_RS21080	AWY96_21075	KYQ95853.1_4108	-	copG family	378.352703237053	1.65595575401399	0.531234206477386	3.11718585479394	0.0018258642506345	0.0181753483194532	K	-	-	-	-	-	-	-	-	-	HTH_1,LysR_substrate
AWY96_RS21635	AWY96_21630	KYQ95953.1_4219	cysL_1	LysR substrate binding domain	81.4614780822869	3.32321266838475	0.549294954628139	6.04996029980739	1.4488153284745502e-09	2.19857726096012e-07	K	-	-	-	-	-	-	-	-	-	TetR_N
AWY96_RS21790	AWY96_21785	KYQ95982.1_4250	-	Transcriptional regulator	202.440563649489	1.71068504028977	0.615595404057024	2.77891132554866	0.0054541411803343	0.0365819192979328	K	-	-	-	-	-	-	-	-	-	AraC_N,HTH_18
AWY96_RS23890	AWY96_23890	KYQ96387.1_4667	gadW	helix_turn_helix, arabinose operon control protein	338.878549067091	1.59739330410602	0.507226161408127	3.14927230817797	0.0016367760077802	0.0169548333733156	K	GO:0006139,GO:0006351,GO:0006725,GO:0006807,GO:0008150,GO:0008152,GO:0009058,GO:0009059,GO:0009987,GO:0010467,GO:0016070,GO:0018130,GO:0019438,GO:0032774,GO:0034641,GO:0034645,GO:0034654,GO:0043170,GO:0044237,GO:0044238,GO:0044249,GO:0044260,GO:0044271,GO:0046483,GO:0071704,GO:0090304,GO:0097659,GO:1901360,GO:1901362,GO:1901576	-	ko:K07781	ko02020,ko02024,ko02026,map02020,map02024,map02026	-	-	-	ko00000,ko00001,ko03000	-	GerE
AWY96_RS24395	AWY96_24395	KYQ96483.1_4768	rcsA	Component of the Rcs signaling system, which controls transcription of numerous genes. Binds to DNA to regulate expression of genes	46571.0611820838	2.32524511428685	0.472301363925958	4.92322337364957	8.51301850413506e-07	5.56350692770022e-05	K
TRANSCRIPTION & SIGNAL TRANSDUCTION MECHANISMS												GOs	EC	KEGG_ko	KEGG_Pathway	KEGG_Module	KEGG_Reaction	KEGG_rclass	BRITE	KEGG_TC	PFAMs
Gene_id (new)	Gene_id (old)	Protein_ids	Preferred_name	Description	baseMean	log2FoldChange	lfcSE	stat	pvalue	padj	COG_category	-	-	ko:K21405	-	-	-	-	ko00000,ko03000	-	GAF,HTH_8,Sigma54_activat
AWY96_RS00520	AWY96_00520	KYQ97060.1_104	acoR	ATPase AAA	119.01564377512	2.25288004321239	0.623422464326624	3.61372932822655	0.0003018241513098	0.0050022460025964	KQ	-	-	-	-	-	-	-	-	-	-
AWY96_RS24230	AWY96_24230	KYQ96450.1_4735	umuD	Belongs to the peptidase S24 family	58.1242623989985	3.20860131651033	0.846205545344969	3.7917517016534	0.0001495884347012	0.0030910699528062	KT	-	-	ko:K03503	-	-	-	-	ko00000,ko01000,ko01002,ko03400	-	Peptidase_S24
REPLICATION, RECOMBINATION AND REPAIR
Gene_id (new)	Gene_id (old)	Protein_ids	Preferred_name	Description	baseMean	log2FoldChange	lfcSE	stat	pvalue	padj	COG_category	GOs	EC	KEGG_ko	KEGG_Pathway	KEGG_Module	KEGG_Reaction	KEGG_rclass	BRITE	KEGG_TC	PFAMs
AWY96_RS06510	AWY96_06505	KYQ98177.1_1276	nudF	catalyzes the formation of D-ribose 5-phosphate from ADP-ribose	540.472398583985	1.5463564490439	0.452473299097598	3.41756398030097	0.0006318424124091	0.0085944727021254	L	GO:0000287,GO:0003674,GO:0003824,GO:0005488,GO:0005575,GO:0005622,GO:0005623,GO:0005737,GO:0005829,GO:0006950,GO:0008150,GO:0009266,GO:0009408,GO:0009628,GO:0016462,GO:0016787,GO:0016817,GO:0016818,GO:0019144,GO:0043167,GO:0043169,GO:0044424,GO:0044444,GO:0044464,GO:0046872,GO:0047631,GO:0050896	3.6.1.13	ko:K01515	ko00230,map00230	-	R01054	RC00002	ko00000,ko00001,ko01000	-	NUDIX
AWY96_RS12290	AWY96_12285	KYQ99235.1_2387	-	HNH nucleases	11875.9168262164	1.7580335356727	0.677900163261817	2.59335169239915	0.0095045522024241	0.0512823394388575	L	-	-	ko:K07451	-	-	-	-	ko00000,ko01000,ko02048	-	HNH
AWY96_RS12720	AWY96_12715	KYQ99316.1_2470	yjjV	TatD related DNase	97.1114250680756	1.84529321323237	0.711353249994842	2.59406028333426	0.009484985450585	0.0512779296818296	L	-	-	ko:K03424	-	-	-	-	ko00000,ko01000	-	TatD_DNase
CELL WALL/MEMBRANE/ENVELOP BIOGENESIS
Gene_id (new)	Gene_id (old)	Protein_ids	Preferred_name	Description	baseMean	log2FoldChange	lfcSE	stat	pvalue	padj	COG_category	GOs	EC	KEGG_ko	KEGG_Pathway	KEGG_Module	KEGG_Reaction	KEGG_rclass	BRITE	KEGG_TC	PFAMs
AWY96_RS00110	AWY96_00110	KYQ96985.1_22		MipA/OmpV family protein	12299.9860658669	1.69144829162422	0.496256214526882	3.40841734997072	0.0006534087563058	0.00883830897109
AWY96_RS00495	AWY96_00495	KYQ97056.1_99	mipA	MltA-interacting MipA family protein	518.630193200143	1.81158683307107	0.697534949145582	2.59712697591727	0.0094007165674972	0.0509501862893116	M	-	-	ko:K07274	-	-	-	-	ko00000,ko02000	9.B.99.1	MipA
AWY96_RS01560	AWY96_01560	KYQ97255.1_309	-	Belongs to the membrane fusion protein (MFP) (TC 8.A.1) family	128.814281502893	2.27751553862	0.729798686767239	3.12074491214642	0.001803942228196	0.0180245750208227	M	-	-	-	-	-	-	-	-	-	Biotin_lipoyl_2,HlyD_3,HlyD_D23
AWY96_RS01950	AWY96_01950	KYQ97328.1_384	ompC	Belongs to the Gram-negative porin family	2961.57954719473	2.11001735014632	0.34808560983305	6.06177701847065	1.34625770884842e-09	2.17914247805598e-07	M	-	-	ko:K09475,ko:K09476,ko:K11929,ko:K14062	ko01501,ko02020,map01501,map02020	M00746	-	-	ko00000,ko00001,ko00002,ko01504,ko02000	1.B.1.1,1.B.1.1.1,1.B.1.1.2,1.B.1.1.3	Porin_1
AWY96_RS06950	AWY96_06945	KYQ98262.1_1362	kdsC	Involved in the biosynthesis of lipopolysaccharides (LPSs). Catalyzes the hydrolysis of 3-deoxy-D-manno-octulosonate 8-phosphate (KDO 8-P) to 3-deoxy-D-manno-octulosonate (KDO) and inorganic phosphate	172.273626589591	1.881006072921	0.444957487087313	4.22738380071778	2.36424199684115e-05	0.0007705207474268	S	GO:0000271,GO:0003674,GO:0003824,GO:0005575,GO:0005622,GO:0005623,GO:0005737,GO:0005829,GO:0005975,GO:0005976,GO:0006629,GO:0006793,GO:0006796,GO:0008150,GO:0008152,GO:0008610,GO:0008653,GO:0008781,GO:0009058,GO:0009059,GO:0009103,GO:0009987,GO:0016051,GO:0016311,GO:0016740,GO:0016772,GO:0016779,GO:0016787,GO:0016788,GO:0016791,GO:0019143,GO:0033692,GO:0034637,GO:0034645,GO:0042578,GO:0043170,GO:…	3.1.3.45	ko:K03270	ko00540,ko01100,map00540,map01100	M00063	R03350	RC00017	ko00000,ko00001,ko00002,ko01000,ko01005	-	Hydrolase_3
AWY96_RS12070	AWY96_12065	KYQ99197.1_2344	-	S-type Pyocin	1177.56348040908	2.52728437066821	0.605448284405616	4.17423657108767	2.9898694937728e-05	0.0009247647300484	M	-	-	-	-	-	-	-	-	-	Pyocin_S
AWY96_RS14320	AWY96_14315	KYQ94596.1_2783	ybdG	mechanosensitive	41.6966723153598	2.33021072080666	0.599831063585653	3.88477833554867	0.0001024232935583	0.002342128367621	M	GO:0003674,GO:0005215,GO:0005488,GO:0005515,GO:0005575,GO:0005623,GO:0005886,GO:0006810,GO:0006950,GO:0006970,GO:0008150,GO:0008381,GO:0009628,GO:0009987,GO:0015267,GO:0016020,GO:0022803,GO:0022836,GO:0022857,GO:0033554,GO:0042802,GO:0044464,GO:0050896,GO:0051179,GO:0051234,GO:0051716,GO:0055085,GO:0071214,GO:0071470,GO:0071944,GO:0104004	-	ko:K16053	-	-	-	-	ko00000,ko02000	1.A.23.4.5	MS_channel
AWY96_RS15665	AWY96_15660	KYQ96566.1_3037	-	Protein of unknown function (DUF3289)	4110.01059650399	1.7363900608617	0.607468392782409	2.85840396223489	0.0042577797131467	0.0310913959203616	M	-	-	-	-	-	-	-	-	-	DUF3289
AWY96_RS15900	AWY96_15895	KYQ94881.1_3084	-	TupA-like ATPgrasp	793.125943611559	1.81573655943475	0.553700259363081	3.27927706142559	0.0010407340404896	0.012326352440531	M	-	-	-	-	-	-	-	-	-	ATPgrasp_TupA
AWY96_RS15975	AWY96_15970	KYQ94893.1_3099	pat	Acetyltransferase (GNAT) domain	55.8142924575639	2.63283184356434	0.571449853440271	4.60728413475659	4.07962367314995e-06	0.0002042335315135	M	-	2.3.1.183	ko:K03823	ko00440,ko01130,map00440,map01130	-	R08871,R08938	RC00004,RC00064	ko00000,ko00001,ko01000	-	Acetyltransf_4
AWY96_RS16825	AWY96_16820	KYQ95058.1_3269	-	Pili assembly chaperone PapD, C-terminal domain	15917.5471874837	1.59564866806952	0.586685842319109	2.71976678653449	0.0065327972643265	0.0410849361116912	M	-	-	-	-	-	-	-	-	-	PapD_C,PapD_N
AWY96_RS17105	AWY96_17100	KYQ95110.1_3325	galU	Together with GalF subunit composes the UTP--glucose-1-phosphate uridylyltransferase, an enzyme that catalyzes the formation of UDP-glucose from UTP and alpha-D-glucose 1-phosphate	36645.4128599475	1.87070743948926	0.267731255983376	6.98725829607811	2.80309902320808e-12	8.50740553543651e-10	M	-	2.7.7.9	ko:K00963	ko00040,ko00052,ko00500,ko00520,ko01100,ko01130,map00040,map00052,map00500,map00520,map01100,map01130	M00129,M00361,M00362,M00549	R00289	RC00002	ko00000,ko00001,ko00002,ko01000	-	NTP_transferase
AWY96_RS17115	AWY96_17110	KYQ95112.1_3327	wza	Required for the translocation of capsular polysaccharide through the outer membrane	39512.2367494237	1.93198711034102	0.431619493010706	4.47613497913335	7.6006442153813e-06	0.0003237607746481	M	-	-	ko:K01991	ko02026,map02026	-	-	-	ko00000,ko00001,ko02000	1.B.18	Poly_export,SLBB
AWY96_RS17130	AWY96_17125	KYQ95115.1_3330	wcaK	pyruvyl transferase WcaK	155385.634108545	2.19299513237161	0.639722220116977	3.42804277139319	0.0006079496688702	0.0083160664564338	S	-	-	ko:K16710	-	-	-	-	ko00000	-	PS_pyruv_trans
AWY96_RS17135	AWY96_17130	KYQ95116.1_3331	wcaL	Glycosyl transferases group 1	172682.248655478	2.5254376942318	0.685678097961326	3.68312434324574	0.0002303927064033	0.0041436554899796	M	GO:0003674,GO:0003824,GO:0016740,GO:0016757	-	ko:K16703	-	-	-	-	ko00000,ko01000,ko01003	-	Glyco_transf_4,Glycos_transf_1
AWY96_RS17140	AWY96_17135	KYQ95117.1_3332	amsL	Glycosyl transferase	77014.9689420515	2.25821486779266	0.623408688499427	3.62236669050649	0.0002919199102626	0.0049392441959414	S	-	-	ko:K16696	-	-	-	-	ko00000,ko02000	2.A.66.2.8	Polysacc_synt_3
AWY96_RS17145	AWY96_17140	KYQ95118.1_3333	wzx	Glycosyl transferase 4-like domain	81014.0738469208	3.12303086038165	0.623258709768674	5.01080981530251	5.42014609330815e-07	3.76003277558634e-05	G	-	-	-	-	-	-	-	-	-	Glyco_trans_1_4,Glyco_trans_4_4,Glyco_transf_4,Glycos_transf_1
AWY96_RS17150	AWY96_17145	KYQ95119.1_3334		-	81901.9760833432	1.99501076258615	0.736442055626473	2.70898538091914	0.0067489313437616	0.0418020543435035
AWY96_RS17155	AWY96_17150	KYQ95120.1_3335	rfbU	Glycosyl transferases group 1	105652.669821645	2.67821432140645	0.646673176043606	4.14152684945425	3.45001477212126e-05	0.0010278080818049	M	-	-	-	-	-	-	-	-	-	Glyco_transf_4,Glycos_transf_1
AWY96_RS17160	AWY96_17155	KYQ95121.1_3336	-	Glycosyl transferase 4-like domain	80489.0753971015	2.80049334047583	0.587941378166324	4.76321865491085	1.9052919186333e-06	0.0001063459489296	M	-	-	-	-	-	-	-	-	-	Glyco_transf_4,Glycos_transf_1
AWY96_RS17165	AWY96_17160	KYQ95122.1_3337	rfbP	Bacterial sugar transferase	82418.7486459647	2.52323720815724	0.61226524780443	4.1211504608591	3.76985108148176e-05	0.0010896664792663	M	GO:0003674,GO:0003824,GO:0005975,GO:0005976,GO:0008150,GO:0008152,GO:0016740,GO:0016772,GO:0016780,GO:0043170,GO:0044238,GO:0071704	2.7.8.6	ko:K00996,ko:K03606	ko05111,map05111	-	-	-	ko00000,ko00001,ko01000,ko01005	-	Bac_transf,CoA_binding_3
AWY96_RS17170	AWY96_17165	KYQ95123.1_3338		right-handed parallel beta-helix repeat-containing protein	154840.208441373	2.79740476088442	0.623664755230001	4.48543025307364	7.27669474416865e-06	0.0003212329970698
AWY96_RS17175	AWY96_17170	KYQ95124.1_3339	-	COG2931, RTX toxins and related Ca2 -binding proteins	212468.596515228	2.3057618223693	0.359614186760531	6.41176546214713	1.43844016039634e-10	2.79402616755384e-08	Q	-	-	-	-	-	-	-	-	-	DUF4214
AWY96_RS17180	AWY96_17175	KYQ95125.1_3340	prsD	ABC transporter transmembrane region	19498.8930029701	1.71968794320294	0.457078075975752	3.76235053394722	0.0001683239042497	0.0033701399898083	V	-	-	ko:K06148,ko:K12536	ko02010,map02010	M00328	-	-	ko00000,ko00001,ko00002,ko02000,ko02044	3.A.1,3.A.1.110	ABC_membrane,ABC_tran
AWY96_RS17195	AWY96_17190	KYQ95128.1_3343	cpsB	Belongs to the mannose-6-phosphate isomerase type 2 family	27892.1197887991	1.54111157193466	0.40340729106265	3.82023727899186	0.0001333233514629	0.0028395534855439	GM	GO:0000271,GO:0003674,GO:0003824,GO:0004475,GO:0005975,GO:0005976,GO:0006950,GO:0006970,GO:0006972,GO:0008150,GO:0008152,GO:0008905,GO:0008928,GO:0009058,GO:0009059,GO:0009242,GO:0009628,GO:0009987,GO:0016051,GO:0016740,GO:0016757,GO:0016772,GO:0016779,GO:0033692,GO:0034637,GO:0034645,GO:0043170,GO:0044237,GO:0044238,GO:0044249,GO:0044260,GO:0044262,GO:0044264,GO:0046377,GO:0050896,GO:0070568,GO:…	2.7.7.13,5.3.1.8	ko:K00971,ko:K16011	ko00051,ko00520,ko01100,ko01110,ko01130,ko02025,map00051,map00520,map01100,map01110,map01130,map02025	M00114,M00361,M00362	R00885,R01819	RC00002,RC00376	ko00000,ko00001,ko00002,ko01000	-	MannoseP_isomer,NTP_transferase
AWY96_RS17200	AWY96_17195	KYQ95129.1_3344	manB	Phosphoglucomutase/phosphomannomutase, alpha/beta/alpha domain III	5054.07490857984	1.86873554935256	0.344587187200458	5.4231138555522	5.85696596186372e-08	5.80437279812453e-06	G	-	5.4.2.8	ko:K01840	ko00051,ko00520,ko01100,ko01110,ko01130,map00051,map00520,map01100,map01110,map01130	M00114	R01818	RC00408	ko00000,ko00001,ko00002,ko01000	-	PGM_PMM_I,PGM_PMM_II,PGM_PMM_III,PGM_PMM_IV
AWY96_RS17205	AWY96_17200	KYQ95130.1_3345	galE	UDP-glucose 4-epimerase	8540.85258803276	1.56077793658082	0.380342838038921	4.10360806221124	4.06756328519363e-05	0.0011618874889941	M	-	5.1.3.2	ko:K01784	ko00052,ko00520,ko01100,map00052,map00520,map01100	M00361,M00362,M00632	R00291,R02984	RC00289	ko00000,ko00001,ko00002,ko01000	-	Epimerase,GDP_Man_Dehyd
AWY96_RS17240	AWY96_17235	KYQ95136.1_3352	wbpY	Glycosyl transferases group 1	9808.89609042316	1.75101352228329	0.477830868823161	3.66450482070324	0.0002478175725668	0.0043760077541253	M	-	2.4.1.349	ko:K12994	-	-	-	-	ko00000,ko01000,ko01003,ko01005	-	Glyco_transf_4,Glycos_transf_1
AWY96_RS19980	AWY96_19980	KYQ95645.1_3889	cfa	Catalyzes the transfer of a methylene group from S-adenosyl-L-methionine to the cis double bond of an unsaturated fatty acid chain resulting in the replacement of the double bond with a methylene bridge	8103.8396679687	1.81156233022668	0.347162038038489	5.21820398469326	1.80666431688849e-07	1.5126141246225e-05	M	-	2.1.1.79	ko:K00574	-	-	-	-	ko00000,ko01000	-	CMAS
AWY96_RS20950	AWY96_20945	KYQ95828.1_4082	-	NmrA-like family	77.1722743839802	2.79193825246614	0.948519328466141	2.9434700682178	0.0032455520557329	0.0263993312942028	M	-	1.1.1.219	ko:K00091	-	-	-	-	ko00000,ko01000	-	Epimerase
AWY96_RS21605	AWY96_21600	KYQ95947.1_4213	-	Protein of unknown function (DUF3289)	7476.96661716901	1.88058730273036	0.591364641635104	3.1800807324743	0.0014723402691138	0.0157135919710263	M	-	-	-	-	-	-	-	-	-	DUF3289
CELL MOTILITY & CHEMOTAXIS
Gene_id (new)	Gene_id (old)	Protein_ids	Preferred_name	Description	baseMean	log2FoldChange	lfcSE	stat	pvalue	padj	COG_category	GOs	EC	KEGG_ko	KEGG_Pathway	KEGG_Module	KEGG_Reaction	KEGG_rclass	BRITE	KEGG_TC	PFAMs
AWY96_RS08185	AWY96_08180	KYQ98491.1_1602	hofM	Pilus assembly protein	39.7542093756791	2.49081317482831	0.888627240761695	2.80298989337001	0.0050631255944536	0.0346777685284443	NU	GO:0006139,GO:0006259,GO:0006308,GO:0006725,GO:0006807,GO:0008150,GO:0008152,GO:0009056,GO:0009057,GO:0009987,GO:0015976,GO:0019439,GO:0034641,GO:0034655,GO:0043170,GO:0044237,GO:0044238,GO:0044248,GO:0044260,GO:0044265,GO:0044270,GO:0046483,GO:0046700,GO:0071704,GO:0090304,GO:1901360,GO:1901361,GO:1901575	-	ko:K12288	-	-	-	-	ko00000,ko02044	-	PilM_2
AWY96_RS24070	AWY96_24070	KYQ96421.1_4703	flhE	Flagellar protein FlhE	75.1873312728712	4.03008791013433	0.603888514670293	6.6735627723184	2.4966671869601597e-11	5.510825390853881e-09	N	-	-	ko:K03516	-	-	-	-	ko00000,ko02035	-	FlhE
POST-TRANSLATIONAL MODIFICATION, PROTEIN TURNOVER, AND CHAPERONES
Gene_id (new)	Gene_id (old)	Protein_ids	Preferred_name	Description	baseMean	log2FoldChange	lfcSE	stat	pvalue	padj	COG_category	GOs	EC	KEGG_ko	KEGG_Pathway	KEGG_Module	KEGG_Reaction	KEGG_rclass	BRITE	KEGG_TC	PFAMs
AWY96_RS00030	AWY96_00030	KYQ96969.1_6	-	protein K27-linked deubiquitination	65944.7007618993	2.00056440620202	0.593425413634295	3.37121457935215	0.0007483754181751	0.0097387171707736	O	GO:0003674,GO:0003824,GO:0005488,GO:0005509,GO:0006807,GO:0008150,GO:0008152,GO:0008194,GO:0008375,GO:0016262,GO:0016740,GO:0016757,GO:0016758,GO:0016787,GO:0016810,GO:0016811,GO:0019538,GO:0036210,GO:0036211,GO:0043087,GO:0043167,GO:0043169,GO:0043170,GO:0043412,GO:0044033,GO:0044238,GO:0046872,GO:0050568,GO:0050790,GO:0051336,GO:0051704,GO:0065007,GO:0065009,GO:0071704,GO:0140096,GO:1901564	-	ko:K15354	ko05132,map05132	-	-	-	ko00000,ko00001	-	Ank_2,Tox-PLDMTX
AWY96_RS02545	AWY96_02545	KYQ97440.1_503	dsbE	involved in the reduction of disulfide bonds to allow heme bonding	76.8143766943772	2.41113040819612	0.594808090172289	4.05362746074573	5.04295027598723e-05	0.0013913958261473	CO	GO:0003674,GO:0003756,GO:0003824,GO:0005575,GO:0005623,GO:0005886,GO:0008150,GO:0008152,GO:0009897,GO:0009986,GO:0009987,GO:0015036,GO:0016020,GO:0016043,GO:0016491,GO:0016667,GO:0016853,GO:0016860,GO:0016864,GO:0017004,GO:0022607,GO:0031224,GO:0031226,GO:0031233,GO:0031237,GO:0034622,GO:0043933,GO:0044085,GO:0044425,GO:0044459,GO:0044464,GO:0055114,GO:0065003,GO:0071840,GO:0071944,GO:0098552,GO:…	-	ko:K02199	-	-	-	-	ko00000,ko03110	-	Redoxin
AWY96_RS03445	AWY96_03445	KYQ97604.1_676	yegD	chaperone	159.868479625141	2.05902852138426	0.691786494388128	2.97639306070211	0.0029166078186214	0.0249349429000454	O	-	-	ko:K04046	-	-	-	-	ko00000,ko03110	1.A.33	HSP70
AWY96_RS08860	AWY96_08855	KYQ98619.1_1737	spy	LTXXQ motif protein family	2130.2309930269	1.5005719003802	0.534007061070135	2.81002258167354	0.0049538024085286	0.0341215099231418	NPTU	GO:0003674,GO:0005488,GO:0005515,GO:0005575,GO:0005623,GO:0006457,GO:0008150,GO:0009987,GO:0010033,GO:0014070,GO:0030288,GO:0030313,GO:0031975,GO:0042221,GO:0042597,GO:0044464,GO:0050896,GO:0051082,GO:0061077,GO:1990507	-	ko:K06006	-	-	-	-	ko00000,ko03110	-	LTXXQ
AWY96_RS12705	AWY96_12700	KYQ99313.1_2467	osmY	bacterial periplasmic chaperone OsmY	2492.73192224214	1.49824089861086	0.375695014577715	3.98791796663818	6.66557025449568e-05	0.0016858338101995	S	GO:0005575,GO:0005623,GO:0006457,GO:0006950,GO:0006970,GO:0006972,GO:0008150,GO:0009628,GO:0009987,GO:0030288,GO:0030313,GO:0031975,GO:0042597,GO:0044464,GO:0050896,GO:0061077	-	ko:K04065	-	-	-	-	ko00000	-	BON
AWY96_RS13830	AWY96_13825	KYQ99529.1_2688	clpB	Part of a stress-induced multi-chaperone system, it is involved in the recovery of the cell from heat-induced damage, in cooperation with DnaK, DnaJ and GrpE	10813.4340724407	1.50432247922933	0.386962612952982	3.88751375165052	0.0001012762516775	0.0023307937352909	O	GO:0000166,GO:0003674,GO:0003824,GO:0005488,GO:0005515,GO:0005524,GO:0005575,GO:0005622,GO:0005623,GO:0005737,GO:0005829,GO:0006508,GO:0006807,GO:0006950,GO:0006986,GO:0008144,GO:0008150,GO:0008152,GO:0008233,GO:0009266,GO:0009408,GO:0009628,GO:0010033,GO:0016462,GO:0016787,GO:0016817,GO:0016818,GO:0016887,GO:0017076,GO:0017111,GO:0019538,GO:0030554,GO:0031249,GO:0032553,GO:0032555,GO:0032559,GO:…	-	ko:K03695	ko04213,map04213	-	-	-	ko00000,ko00001,ko03110	-	AAA,AAA_2,ClpB_D2-small,Clp_N
AWY96_RS14790	AWY96_14785	KYQ94685.1_2876	htpG	Molecular chaperone. Has ATPase activity	7257.21904466237	1.87445127904935	0.619473908261195	3.02587607654172	0.0024791388747471	0.0218885425014042	O	GO:0003674,GO:0003824,GO:0005488,GO:0005515,GO:0005575,GO:0005622,GO:0005623,GO:0005737,GO:0005829,GO:0006457,GO:0006950,GO:0006974,GO:0008150,GO:0009266,GO:0009408,GO:0009628,GO:0009987,GO:0016462,GO:0016787,GO:0016817,GO:0016818,GO:0016887,GO:0017111,GO:0033554,GO:0042623,GO:0042802,GO:0044424,GO:0044444,GO:0044464,GO:0050896,GO:0051716	-	ko:K04079	ko04141,ko04151,ko04217,ko04612,ko04621,ko04626,ko04657,ko04659,ko04914,ko04915,ko05200,ko05215,ko05418,map04141,map04151,map04217,map04612,map04621,map04626,map04657,map04659,map04914,map04915,map05200,map05215,map05418	-	-	-	ko00000,ko00001,ko01009,ko03029,ko03051,ko03110,ko04131,ko04147	-	HATPase_c,HATPase_c_3,HSP90
AWY96_RS24205	AWY96_24205	KYQ96445.1_4730	dsbG	Required for disulfide bond formation in some periplasmic proteins. Acts by transferring its disulfide bond to other proteins and is reduced in the process	488.61937264206	1.74334665631536	0.403651394424209	4.31894124582962	1.56779509519077e-05	0.0005597950722239	O	-	-	ko:K03805	-	-	-	-	ko00000,ko03110	-	Thioredoxin_2
INORGANIC ION TRANSPORT AND METABOLISM
Gene_id (new)	Gene_id (old)	Protein_ids	Preferred_name	Description	baseMean	log2FoldChange	lfcSE	stat	pvalue	padj	COG_category	GOs	EC	KEGG_ko	KEGG_Pathway	KEGG_Module	KEGG_Reaction	KEGG_rclass	BRITE	KEGG_TC	PFAMs
AWY96_RS00535	AWY96_00535	KYQ97063.1_107	-	Binding-protein-dependent transport system inner membrane component	37.7292176540279	3.081888934141	0.744605785515799	4.13895378479517	3.4889321656929e-05	0.001033064304671	P	-	-	ko:K02011	ko02010,map02010	M00190	-	-	ko00000,ko00001,ko00002,ko02000	3.A.1.10	BPD_transp_1
AWY96_RS02430	AWY96_02430	KYQ97419.1_480	cusA	Belongs to the resistance-nodulation-cell division (RND) (TC 2.A.6) family	79.3399625932108	3.67525835757715	0.604822967988875	6.07658530197344	1.2276871019784302e-09	2.05574088524387e-07	P	-	-	ko:K07787	ko02020,map02020	-	-	-	ko00000,ko00001,ko02000	2.A.6.1.4	ACR_tran
AWY96_RS03260	AWY96_03260	KYQ97569.1_639	yneE	Bestrophin, RFP-TM, chloride channel	2418.37294570966	1.7164139198231	0.402443944299314	4.26497638773398	1.99923343627582e-05	0.0006741859421219	S	GO:0005575,GO:0005623,GO:0005886,GO:0016020,GO:0044464,GO:0071944	-	ko:K08994	-	-	-	-	ko00000,ko02000	1.A.46.2	Bestrophin
AWY96_RS03290	AWY96_03290	KYQ97574.1_645	Z012_06565	Peroxidase	974.979485002348	1.69295020322765	0.519242512572945	3.26042294734066	0.0011124618900742	0.0128421080716795	P	-	-	ko:K07223	-	-	-	-	ko00000	-	Dyp_perox
AWY96_RS04485	AWY96_04485	KYQ97796.1_878	metN	Part of the ABC transporter complex MetNIQ involved in methionine import. Responsible for energy coupling to the transport system	933.369215669149	1.67757391550756	0.347713739524623	4.82458334203606	1.40296244088705e-06	8.73434052941988e-05	P	GO:0000099,GO:0000101,GO:0000166,GO:0003333,GO:0003674,GO:0003824,GO:0005215,GO:0005342,GO:0005488,GO:0005524,GO:0005575,GO:0005623,GO:0005886,GO:0006810,GO:0006811,GO:0006812,GO:0006820,GO:0006855,GO:0006865,GO:0008144,GO:0008150,GO:0008324,GO:0008509,GO:0008514,GO:0015075,GO:0015171,GO:0015179,GO:0015191,GO:0015238,GO:0015318,GO:0015399,GO:0015405,GO:0015711,GO:0015807,GO:0015821,GO:0015849,GO:…	-	ko:K02071	ko02010,map02010	M00238	-	-	ko00000,ko00001,ko00002,ko02000	3.A.1.24	ABC_tran,NIL
AWY96_RS06010	AWY96_06005	KYQ98081.1_1176	-	Sodium/hydrogen exchanger family	91.3765109436127	1.53504867491927	0.573541098069713	2.67644059002148	0.0074408756438022	0.0443633630309274	P	-	-	-	-	-	-	-	-	-	Na_H_Exchanger
AWY96_RS14810	AWY96_14805	KYQ94689.1_2880	ybaL	Belongs to the monovalent cation proton antiporter 2 (CPA2) transporter (TC 2.A.37) family	551.286491625345	1.76700228847297	0.411684584069253	4.29212644060464	1.76970120602635e-05	0.0006138335040331	P	GO:0005575,GO:0005623,GO:0005886,GO:0016020,GO:0044464,GO:0071944	-	ko:K03455	-	-	-	-	ko00000	2.A.37	Na_H_Exchanger,TrkA_N
AWY96_RS15400	AWY96_15395	KYQ94793.1_2991	kdpB	Part of the high-affinity ATP-driven potassium transport (or Kdp) system, which catalyzes the hydrolysis of ATP coupled with the electrogenic transport of potassium into the cytoplasm. This subunit is responsible for energy coupling to the transport system	53.0398443626322	2.5064915121957	0.918287496978551	2.72952808400727	0.006342504655288	0.040436461408198	P	GO:0003674,GO:0003824,GO:0005215,GO:0005575,GO:0005623,GO:0005886,GO:0005887,GO:0006810,GO:0006811,GO:0006812,GO:0006813,GO:0008150,GO:0008324,GO:0008556,GO:0009987,GO:0015075,GO:0015077,GO:0015079,GO:0015318,GO:0015399,GO:0015405,GO:0015662,GO:0015672,GO:0016020,GO:0016021,GO:0016462,GO:0016787,GO:0016817,GO:0016818,GO:0016887,GO:0017111,GO:0019829,GO:0022804,GO:0022853,GO:0022857,GO:0022890,GO:…	3.6.3.12	ko:K01547	ko02020,map02020	-	-	-	ko00000,ko00001,ko01000	3.A.3.7	E1-E2_ATPase,Hydrolase
AWY96_RS15405	AWY96_15400	KYQ94794.1_2992	kdpA	Part of the high-affinity ATP-driven potassium transport (or Kdp) system, which catalyzes the hydrolysis of ATP coupled with the electrogenic transport of potassium into the cytoplasm. This subunit binds and transports the potassium across the cytoplasmic membrane	117.150890737155	5.23016091366556	0.738051328529012	7.08644603904398	1.3759983304790398e-12	4.4545652618708303e-10	P	GO:0003674,GO:0003824,GO:0005215,GO:0005488,GO:0005575,GO:0005623,GO:0005886,GO:0005887,GO:0006810,GO:0006811,GO:0006812,GO:0006813,GO:0008150,GO:0008324,GO:0008556,GO:0009987,GO:0015075,GO:0015077,GO:0015079,GO:0015318,GO:0015399,GO:0015405,GO:0015662,GO:0015672,GO:0016020,GO:0016021,GO:0016462,GO:0016787,GO:0016817,GO:0016818,GO:0016887,GO:0017111,GO:0019829,GO:0022804,GO:0022853,GO:0022857,GO:…	3.6.3.12	ko:K01546	ko02020,map02020	-	-	-	ko00000,ko00001,ko01000	3.A.3.7	KdpA
AWY96_RS21110	AWY96_21105	KYQ95859.1_4114	-	TonB dependent receptor	3847.72705996653	4.71663089911815	0.547346757720991	8.61726288241292	6.85735753779067e-18	4.1624160254389406e-15	P	-	-	ko:K16087	-	-	-	-	ko00000,ko02000	1.B.14.2	Plug,TonB_dep_Rec
AWY96_RS21660	AWY96_21655	KYQ95957.1_4224	metN	Part of the ABC transporter complex MetNIQ involved in methionine import. Responsible for energy coupling to the transport system	21.7948124857778	4.19196054155646	1.21125476951187	3.46084130859259	0.0005384901412538	0.007579443843271	P	GO:0003674,GO:0003824,GO:0005215,GO:0006810,GO:0006811,GO:0006820,GO:0006865,GO:0008150,GO:0015399,GO:0015405,GO:0015711,GO:0015849,GO:0016462,GO:0016787,GO:0016817,GO:0016818,GO:0016887,GO:0017111,GO:0022804,GO:0022857,GO:0042623,GO:0042626,GO:0043492,GO:0046942,GO:0051179,GO:0051234,GO:0055085,GO:0071702,GO:0071705	-	ko:K02071	ko02010,map02010	M00238	-	-	ko00000,ko00001,ko00002,ko02000	3.A.1.24	ABC_tran,NIL
AWY96_RS24755	AWY96_24755	KYQ96550.1_4838	-	Flavin-binding monooxygenase-like	18818.4432092956	2.16277040116517	0.544813383399915	3.96974536063775	7.19494827452608e-05	0.0017735364883806	P	-	-	-	-	-	-	-	-	-	-
SECONDARY METABOLITES BIOSYNTHESIS, TRANSPORT AND CATABOLISM
Gene_id (new)	Gene_id (old)	Protein_ids	Preferred_name	Description	baseMean	log2FoldChange	lfcSE	stat	pvalue	padj	COG_category	GOs	EC	KEGG_ko	KEGG_Pathway	KEGG_Module	KEGG_Reaction	KEGG_rclass	BRITE	KEGG_TC	PFAMs
AWY96_RS00010	AWY96_00010	KYQ96966.1_2	fabD	polyketide synthase	33133.8787056851	1.69283984983466	0.518056334028446	3.26767522881345	0.001084347179049	0.0126428465561753	I	-	2.3.1.39	ko:K00645	ko00061,ko00333,ko01100,ko01130,ko01212,map00061,map00333,map01100,map01130,map01212	M00082	R01626,R11671	RC00004,RC00039,RC02727	ko00000,ko00001,ko00002,ko01000,ko01004	-	Acyl_transf_1
AWY96_RS00015	AWY96_00015	KYQ96967.1_3	-	trans-acyltransferase	21352.095118027	2.63188014985251	0.691592668011788	3.80553506649907	0.0001414979643417	0.0029616987708768	Q	-	-	-	-	-	-	-	-	-	AMP-binding,AMP-binding_C,Condensation,NAD_binding_4,PP-binding
AWY96_RS00650	AWY96_00650	KYQ97084.1_129	admN	Dabb family protein	45209.5631313071	1.92489192162712	0.650793084525065	2.95776333123125	0.0030987994262891	0.0256520172829138
AWY96_RS00655	AWY96_00655	KYQ97085.1_130	admM	polyketide synthase	90186.562588967	1.50463640979842	0.514986194788644	2.92170241653943	0.0034812398281744	0.0273542080997006
AWY96_RS00660	AWY96_00660	KYQ97086.1_131	admL	ester cyclase	155030.937351601	1.93958260522479	0.673786528292106	2.87863072914381	0.003994057037044	0.0299307731047624
AWY96_RS00665	AWY96_00665	KYQ97087.1_132	admK	non-ribosomal peptide synthetase	172604.793688625	1.58286208312875	0.47213530794331	3.35256028621101	0.0008006780166754	0.0101782524842301
AWY96_RS00685	AWY96_00685	KYQ97091.1_136	admG	acyl carrier protein (ACP)-dehydratase	71784.9140040646	1.53132340639503	0.585389755850826	2.61590400428061	0.008899157306895	0.049671618255497
AWY96_RS00695	AWY96_00695	KYQ97093.1_138	admE	acyl carrier protein (ACP)-dehydratase	63864.3120654117	2.07436832961669	0.604034308221067	3.43418958390937	0.0005943283595174	0.0081990298687975
AWY96_RS00710	AWY96_00710	KYQ97096.1_141	admB	-	169895.227510821	1.6848380718782	0.629979764975968	2.67443204615067	0.0074855944991499	0.0443834516335435
AWY96_RS02865	AWY96_02865	KYQ99555.1_560	budA	Alpha-acetolactate decarboxylase	428.344831236364	5.00598172217726	0.537978779141271	9.30516577283563	1.33783476136433e-20	1.6241314002963e-17	Q	-	4.1.1.5	ko:K01575	ko00650,ko00660,map00650,map00660	-	R02948	RC00812	ko00000,ko00001,ko01000	-	AAL_decarboxy
AWY96_RS12520	AWY96_12515	KYQ99280.1_2433	hpaG1	isomerase	55.5790622590885	5.73583321999437	0.758256321500235	7.56450432044647	3.8934639803515e-14	1.57555509071557e-11	Q	-	4.1.1.68	ko:K05921	ko00350,ko01120,ko01220,map00350,map01120,map01220	M00533	R04134,R04380	RC01085,RC02669	ko00000,ko00001,ko00002,ko01000	-	FAA_hydrolase
AWY96_RS16280	AWY96_16275	KYQ94952.1_3160	-	Isochorismatase family	123.836541153386	2.2105313662725	0.69191547765723	3.19479970842274	0.001399279132968	0.0151671863162786	Q	-	-	-	-	-	-	-	-	-	Isochorismatase
AWY96_RS19890	AWY96_19890	KYQ96603.1_3874	menI	Catalyzes the hydrolysis of 1,4-dihydroxy-2-naphthoyl- CoA (DHNA-CoA) to 1,4-dihydroxy-2-naphthoate (DHNA)	233.333676754957	1.95178118759752	0.55725528834767	3.50249020226401	0.0004609307353772	0.0067826656090669	Q	-	3.1.2.28	ko:K19222	ko00130,ko01100,ko01110,map00130,map01100,map01110	M00116	R07262	RC00004,RC00174	ko00000,ko00001,ko00002,ko01000	-	4HBT
AWY96_RS21100	AWY96_21095	KYQ95857.1_4112	-	Zinc-dependent metalloprotease	48631.7628823875	3.19321169098527	0.489608893969752	6.52196422555704	6.939256845525219e-11	1.46508831486393e-08	Q	-	3.4.24.40	ko:K01406	ko01503,map01503	-	-	-	ko00000,ko00001,ko01000,ko01002	-	Peptidase_M10,Peptidase_M10_C,Reprolysin_4
AWY96_RS21430	AWY96_21425	KYQ95916.1_4178	oocO	acyl carrier protein OocO - oocydin A gene cluster	33984.8076520961	1.6163259997534	0.599662096198159	2.69539463974939	0.0070305308198967	0.042925034847266
SIGNAL TRANSDUCTION MECHANISMS
Gene_id (new)	Gene_id (old)	Protein_ids	Preferred_name	Description	baseMean	log2FoldChange	lfcSE	stat	pvalue	padj	COG_category	GOs	EC	KEGG_ko	KEGG_Pathway	KEGG_Module	KEGG_Reaction	KEGG_rclass	BRITE	KEGG_TC	PFAMs
AWY96_RS15630	AWY96_15625	KYQ94831.1_3030	bvgS	Histidine kinase	412.118521019	1.92091250041826	0.433896394909687	4.42712251807966	9.54984949808428e-06	0.0003832567699396	T	-	2.7.13.3	ko:K07679	ko02020,ko05133,map02020,map05133	M00477	-	-	ko00000,ko00001,ko00002,ko01000,ko01001,ko02022	-	HATPase_c,HisKA,Hpt,Response_reg,SBP_bac_3
AWY96_RS16815	AWY96_16810	KYQ95056.1_3267	yhjH	Putative diguanylate phosphodiesterase	29431.6759424118	1.97905443243442	0.444784034082776	4.44947273459486	8.60813565653576e-06	0.0003512698046061	T	-	3.1.4.52	ko:K21086	ko02026,map02026	-	-	-	ko00000,ko00001,ko01000	-	EAL
AWY96_RS18985	AWY96_18980	KYQ95461.1_3693	-	Diguanylate cyclase	9199.69216533945	1.77741292349816	0.556078216225727	3.19633618371532	0.0013918483695195	0.0151203930254744	T	-	-	-	-	-	-	-	-	-	GGDEF
AWY96_RS19815	AWY96_19815	KYQ95618.1_3859	-	Diguanylate phosphodiesterase	3289.14649211095	2.29155937566107	0.278511795547754	8.22787189732563	1.90568722431541e-16	8.41274287388694e-14	T	-	-	-	-	-	-	-	-	-	EAL
INTRACELLULAR TRAFFICKING, SECRETION AND VESICULAR TRANSPORT
Gene_id (new)	Gene_id (old)	Protein_ids	Preferred_name	Description	baseMean	log2FoldChange	lfcSE	stat	pvalue	padj	COG_category	GOs	EC	KEGG_ko	KEGG_Pathway	KEGG_Module	KEGG_Reaction	KEGG_rclass	BRITE	KEGG_TC	PFAMs
AWY96_RS03475	AWY96_03475	KYQ97610.1_682	mdtB	Belongs to the resistance-nodulation-cell division (RND) (TC 2.A.6) family	122.054618448218	1.84945174659388	0.626097908205815	2.95393375757122	0.0031375134469942	0.0258782519592771	U	GO:0005575,GO:0005623,GO:0005886,GO:0005887,GO:0016020,GO:0016021,GO:0031224,GO:0031226,GO:0044425,GO:0044459,GO:0044464,GO:0071944	-	ko:K07788	ko02020,map02020	M00648	-	-	ko00000,ko00001,ko00002,ko02000	2.A.6.2	ACR_tran
AWY96_RS04355	AWY96_04355	KYQ97775.1_857	citW	2-hydroxycarboxylate transporter family	32.6024061516272	2.02565766475642	0.697383767785699	2.90465272971322	0.0036766077679951	0.028339059240293	U	-	-	-	-	-	-	-	-	-	2HCT
AWY96_RS05445	AWY96_05445	KYQ97976.1_1065	argO	Involved in the export of arginine. Important to control the intracellular level of arginine and the correct balance between arginine and lysine	59.6482352830426	1.86842101552038	0.483956907861179	3.86071773162153	0.0001130544469912	0.0024954199754072	U	GO:0003333,GO:0003674,GO:0005215,GO:0005342,GO:0005575,GO:0005623,GO:0005886,GO:0005887,GO:0006810,GO:0006811,GO:0006812,GO:0006820,GO:0006865,GO:0008150,GO:0008324,GO:0008509,GO:0008514,GO:0015075,GO:0015171,GO:0015174,GO:0015181,GO:0015318,GO:0015711,GO:0015802,GO:0015807,GO:0015809,GO:0015849,GO:0015893,GO:0016020,GO:0016021,GO:0022857,GO:0031224,GO:0031226,GO:0034220,GO:0042221,GO:0042493,GO:…	-	ko:K06895	-	-	-	-	ko00000,ko02000	2.A.75.1	LysE
AWY96_RS07095	AWY96_07090	KYQ98288.1_1391	aaeB	Forms an efflux pump with AaeA. Could function as a metabolic relief valve, allowing to eliminate certain compounds when they accumulate to high levels in the cell	182.556724102243	3.93377430213159	0.745190438809106	5.27888456059391	1.29972651885863e-07	1.12704856706741e-05	U	GO:0005575,GO:0005623,GO:0005886,GO:0006810,GO:0006811,GO:0006820,GO:0008150,GO:0015711,GO:0015849,GO:0016020,GO:0044464,GO:0046942,GO:0051179,GO:0051234,GO:0071702,GO:0071944	-	ko:K03468	-	-	-	-	ko00000,ko02000	2.A.85.1.2	FUSC
AWY96_RS07100	AWY96_07095	KYQ98289.1_1392	aaeA	P-hydroxybenzoic acid efflux pump subunit AaeA	817.010695777346	4.5194534965897	0.493386247513485	9.16007188965311	5.1862755752589e-20	5.0369108386914504e-17	U	GO:0003674,GO:0005215,GO:0006810,GO:0006811,GO:0006820,GO:0006855,GO:0008150,GO:0015238,GO:0015546,GO:0015711,GO:0015849,GO:0015893,GO:0015906,GO:0022857,GO:0042221,GO:0042493,GO:0042886,GO:0042887,GO:0042891,GO:0042895,GO:0042908,GO:0042910,GO:0045117,GO:0046942,GO:0050896,GO:0051179,GO:0051234,GO:0055085,GO:0071702,GO:0071705,GO:0072348,GO:1901474,GO:1901682,GO:1902599	-	ko:K15548	-	-	-	-	ko00000,ko02000	8.A.1.7.1	Biotin_lipoyl_2,HlyD_3,HlyD_D23
AWY96_RS07105	AWY96_07100	KYQ98290.1_1393	aaeX	the gene is a member of the aaeXAB operon	1118.07472979403	4.81739593270231	0.334207347505037	14.414392647755	4.2011856989813e-47	2.04009577542532e-43	S	-	-	ko:K21695	-	-	-	-	ko00000	8.A.48	DUF1656
AWY96_RS07550	AWY96_07545	KYQ98377.1_1482	yocS	Bile acid sodium symporter	202.593817250819	1.78130171167636	0.393002912681942	4.53254073747277	5.82784322211566e-06	0.0002721154489095	S	-	-	ko:K03453	-	-	-	-	ko00000	2.A.28	SBF
AWY96_RS08470	AWY96_08465	KYQ98547.1_1659	xylE	Belongs to the major facilitator superfamily. Sugar transporter (TC 2.A.1.1) family	50.9774631454064	2.8226452942364	0.864448714292152	3.26525477748868	0.001093656568405	0.0127052542970693	U	GO:0003674,GO:0005215,GO:0005351,GO:0005402,GO:0005575,GO:0005623,GO:0005886,GO:0005887,GO:0006810,GO:0006811,GO:0006812,GO:0008150,GO:0008324,GO:0008643,GO:0015075,GO:0015077,GO:0015078,GO:0015144,GO:0015145,GO:0015146,GO:0015148,GO:0015291,GO:0015293,GO:0015294,GO:0015295,GO:0015318,GO:0015519,GO:0015672,GO:0015749,GO:0015750,GO:0015753,GO:0016020,GO:0016021,GO:0022804,GO:0022857,GO:0022890,GO:…	-	ko:K05548,ko:K08137,ko:K08138,ko:K08139	ko04113,map04113	-	-	-	ko00000,ko00001,ko02000	2.A.1.1,2.A.1.1.1,2.A.1.1.3,2.A.1.15	Sugar_tr
AWY96_RS09895	AWY96_09890	KYQ98806.1_1934	yidR	Biopolymer transporter Tol	111.251444321681	1.56336829938242	0.600330982847864	2.60417726895599	0.0092095109627609	0.0501948677582048	U	GO:0005975,GO:0005996,GO:0006063,GO:0006082,GO:0008150,GO:0008152,GO:0009056,GO:0009987,GO:0016052,GO:0016054,GO:0019586,GO:0019752,GO:0032787,GO:0043436,GO:0044237,GO:0044238,GO:0044248,GO:0044281,GO:0044282,GO:0046365,GO:0046395,GO:0046397,GO:0071704,GO:0072329,GO:1901575	-	-	-	-	-	-	-	-	DUF3748,PD40
AWY96_RS12860	AWY96_12855	KYQ99344.1_2498	yaaJ	Sodium alanine symporter	207.41230684267	1.67229548369733	0.571354606292799	2.92689595091904	0.0034236339843038	0.0272097653482482	U	GO:0005575,GO:0005623,GO:0005886,GO:0016020,GO:0044464,GO:0071944	-	ko:K03310	-	-	-	-	ko00000	2.A.25	Na_Ala_symp
AWY96_RS16970	AWY96_16965	KYQ96578.1_3298	gsiD	With GsiABD is involved in the transport of glutathione into the cell	157.083493892885	1.65745863092259	0.591073245840389	2.80415099581443	0.0050449272499301	0.0346019304034758	U	GO:0005575,GO:0005623,GO:0005886,GO:0005887,GO:0016020,GO:0016021,GO:0031224,GO:0031226,GO:0044425,GO:0044459,GO:0044464,GO:0071944	-	ko:K13891	ko02010,map02010	M00348	-	-	ko00000,ko00001,ko00002,ko02000	3.A.1.5.11	BPD_transp_1,OppC_N
AWY96_RS18960	AWY96_18955	KYQ95456.1_3688	nupC2_2	Na+ dependent nucleoside transporter C-terminus	101.631630472414	3.49825443639529	1.00058309600967	3.49621580690933	0.00047190687476	0.0068610173168708	U	-	-	ko:K16324	-	-	-	-	ko00000,ko02000	2.A.41.2.9	Nucleos_tra2_C,Nucleos_tra2_N
AWY96_RS19650	AWY96_19650	KYQ95586.1_3826	yfeD	ABC 3 transport family	502.045782143159	1.58860782382169	0.342941920061414	4.63229407340229	3.616359753113e-06	0.0001868196059693	U	GO:0005575,GO:0005623,GO:0005886,GO:0008150,GO:0009987,GO:0010035,GO:0010038,GO:0010039,GO:0010043,GO:0016020,GO:0042221,GO:0044464,GO:0050896,GO:0051716,GO:0070887,GO:0071241,GO:0071248,GO:0071281,GO:0071944	-	ko:K09819,ko:K11606,ko:K11709	ko02010,map02010	M00243,M00317,M00319	-	-	ko00000,ko00001,ko00002,ko02000	3.A.1.15,3.A.1.15.7,3.A.1.15.9	ABC-3
AWY96_RS21755	AWY96_21750	KYQ95975.1_4243	mhbT	4-hydroxybenzoate transporter	250.758529108345	2.06968567112368	0.353515137266739	5.8545885393361	4.7819240834854e-09	6.82971274982503e-07	G	-	-	ko:K07165,ko:K08195	-	-	-	-	ko00000,ko02000	2.A.1.15	MFS_1,MFS_4,Sugar_tr
AWY96_RS22460	AWY96_22455	KYQ96113.1_4384	cstA	Carbon starvation protein CstA (peptide transporter CstA)	153.131513974787	1.57892564634636	0.41817629990273	3.77574158725311	0.0001595323166555	0.0032587297833121	T	-	-	ko:K06200	-	-	-	-	ko00000	-	CstA,CstA_5TM
DEFENSE MECHANISMS
Gene_id (new)	Gene_id (old)	Protein_ids	Preferred_name	Description	baseMean	log2FoldChange	lfcSE	stat	pvalue	padj	COG_category	GOs	EC	KEGG_ko	KEGG_Pathway	KEGG_Module	KEGG_Reaction	KEGG_rclass	BRITE	KEGG_TC	PFAMs
AWY96_RS05000	AWY96_05000	KYQ97892.1_978	macB	Part of the tripartite efflux system MacAB-TolC. MacB is a non-canonical ABC transporter that contains transmembrane domains (TMD), which form a pore in the inner membrane, and an ATP-binding domain (NBD), which is responsible for energy generation. Confers resistance against macrolides	57.0001816018932	3.70038509797651	0.939326856436438	3.93940093655451	8.1685322040624e-05	0.0019540094769914	V	-	-	ko:K02003,ko:K05685	ko02010,map02010	M00258,M00709	-	-	ko00000,ko00001,ko00002,ko01000,ko02000	3.A.1,3.A.1.122.1,3.A.1.122.12	ABC_tran,FtsX,MacB_PCD
AWY96_RS05670	AWY96_05670	KYQ99576.1_1110	-	RelE toxin of RelE / RelB toxin-antitoxin system	1238.27118952105	1.96878460218242	0.489183548321372	4.0246337166045	5.70640630448771e-05	0.0015328301181854	S	-	-	-	-	-	-	-	-	-	RelE
AWY96_RS08600	AWY96_08595	KYQ98573.1_1685	srfA	Virulence effector protein SrfA	51.6211856885274	2.44755867089502	0.779597831416416	3.13951446792529	0.0016922805791936	0.0174104120605175	S	-	-	-	-	-	-	-	-	-	-
AWY96_RS11690	AWY96_11685	KYQ99127.1_2270	bhsA_1	putative peroxide/acid stress response protein	220.233656970637	2.57599978349571	0.520531305201381	4.94878935763358	7.4676509849889e-07	4.96752235385015e-05	S	-	-	-	-	-	-	-	-	-	DUF1471
AWY96_RS11875	AWY96_11870	KYQ99161.1_2305	-	permease	130.009629451634	2.88466730670168	0.717590260782481	4.01993653530938	5.82138212541335e-05	0.0015447339672681	V	-	-	ko:K01992	-	M00254	-	-	ko00000,ko00002,ko02000	3.A.1	ABC2_membrane_3
AWY96_RS12040	AWY96_12035	KYQ99192.1_2338	-	Bacterial self-protective colicin-like immunity	6324.09075243144	2.49621041403217	0.6308587536427	3.95684517274045	7.59461191054111e-05	0.0018625977493731	S	-	-	-	-	-	-	-	-	-	Colicin_immun
AWY96_RS12050	AWY96_12045	KYQ99194.1_2340	-	Coalicin immunity protein	3257.61278896729	2.35828151577206	0.760347980508395	3.10158187596583	0.0019248963257191	0.0186945931153844	S	-	-	-	-	-	-	-	-	-	Cloacin_immun
AWY96_RS12065	AWY96_12060	KYQ99196.1_2343	-	immunity protein	5611.71949594298	2.2342703285651	0.523619551430138	4.26697269508508	1.98143400112405e-05	0.0006728561894726	S	-	-	-	-	-	-	-	-	-	Colicin_Pyocin
AWY96_RS15045	AWY96_15040	KYQ94731.1_2926	-	Glyoxalase/Bleomycin resistance protein/Dioxygenase superfamily	135.915327937785	2.13014761492312	0.698156521530539	3.05110322575415	0.0022800217350788	0.0208085735672758	E	-	-	-	-	-	-	-	-	-	Glyoxalase
AWY96_RS15835	AWY96_15830	KYQ96568.1_3071	ybhS	ABC-2 family transporter protein	69.4789398349462	2.19154918886275	0.674497607456413	3.24915783930986	0.0011574723346523	0.0131024767204423	V	GO:0003674,GO:0005215,GO:0005575,GO:0005623,GO:0005886,GO:0005887,GO:0006810,GO:0006855,GO:0008150,GO:0015562,GO:0015893,GO:0016020,GO:0016021,GO:0022857,GO:0031224,GO:0031226,GO:0042221,GO:0042493,GO:0044425,GO:0044459,GO:0044464,GO:0050896,GO:0051179,GO:0051234,GO:0055085,GO:0071944	-	ko:K01992	-	M00254	-	-	ko00000,ko00002,ko02000	3.A.1	ABC2_membrane_2,ABC2_membrane_3
AWY96_RS16040	AWY96_16035	KYQ94905.1_3112	-	ParD-like antitoxin of type II bacterial toxin-antitoxin system	240.271720314053	2.02908156806968	0.667002653753709	3.04208919807224	0.0023494226270604	0.0211360408706014	S	-	-	-	-	-	-	-	-	-	ParD_like
AWY96_RS17030	AWY96_17025	KYQ95095.1_3310	sanA	Involved in vancomycin sensitivity and other barrier functions of the cell envelope	128.914062414868	2.49399743112457	0.533919943616225	4.6711074589812	2.99580154815455e-06	0.000158126220846	S	GO:0005575,GO:0005623,GO:0005886,GO:0008150,GO:0016020,GO:0016021,GO:0031224,GO:0042221,GO:0042493,GO:0044425,GO:0044464,GO:0050896,GO:0071944	-	ko:K03748	-	-	-	-	ko00000	-	DUF218
AWY96_RS18945	AWY96_18940	KYQ95453.1_3685	-	Universal stress protein	203.751139442949	2.41273120757243	0.66096599414721	3.65031064977159	0.0002619233369273	0.0045263335377915	T	-	-	ko:K06149	-	-	-	-	ko00000	-	Usp
AWY96_RS20405	AWY96_20405	KYQ95726.1_3974	ampC	beta-lactamase	353.801860457567	2.35996202282791	0.576468104359679	4.09382931159613	4.24306720037537e-05	0.0011942298721673	V	GO:0003674,GO:0003824,GO:0005575,GO:0005623,GO:0008800,GO:0016787,GO:0016810,GO:0016812,GO:0042597,GO:0044464	3.5.2.6	ko:K01467,ko:K19100,ko:K19101,ko:K19215,ko:K20319,ko:K20320	ko01501,ko02020,map01501,map02020	M00628	R06363	RC01499	br01600,ko00000,ko00001,ko00002,ko01000,ko01504	-	Beta-lactamase
AWY96_RS23800	AWY96_23800	KYQ96369.1_4649	phoH	PhoH-like protein	392.049581279898	1.49564649450993	0.436565528938246	3.42593813613143	0.0006126799105866	0.0083572293421596	T	GO:0000166,GO:0003674,GO:0005488,GO:0005524,GO:0005575,GO:0005622,GO:0005623,GO:0005737,GO:0008144,GO:0017076,GO:0030554,GO:0032553,GO:0032555,GO:0032559,GO:0035639,GO:0036094,GO:0043167,GO:0043168,GO:0044424,GO:0044464,GO:0097159,GO:0097367,GO:1901265,GO:1901363	-	ko:K06217	-	-	-	-	ko00000	-	PhoH
AWY96_RS24060	AWY96_24060	KYQ96419.1_4701	-	RelE toxin of RelE / RelB toxin-antitoxin system	720.47290365601	1.93832943724343	0.448079423278298	4.32586130169059	1.51937006409409e-05	0.0005465230393511	S	-	-	-	-	-	-	-	-	-	RelE
UNKNOWN FUNCTION
Gene_id (new)	Gene_id (old)	Protein_ids	Preferred_name	Description	baseMean	log2FoldChange	lfcSE	stat	pvalue	padj	COG_category	GOs	EC	KEGG_ko	KEGG_Pathway	KEGG_Module	KEGG_Reaction	KEGG_rclass	BRITE	KEGG_TC	PFAMs
AWY96_RS00050	AWY96_00050	KYQ96973.1_10			33304.6256301469	1.79177920990292	0.599192699034056	2.99032216646065	0.0027868334835107	0.0239944386452631
AWY96_RS00060	AWY96_00060	KYQ96975.1_12	-	-	4650.16410512521	1.90196971805027	0.565073903806111	3.36587781746665	0.0007630049694128	0.0098463288653159
AWY96_RS00070	AWY96_00070	KYQ96977.1_14			173.007641720899	2.02556557668945	0.741836445207759	2.73047460767739	0.0063243204897051	0.0404090793394843
AWY96_RS00125	AWY96_00125	KYQ96988.1_25			72122.7729546589	1.70810091676208	0.518792575645108	3.29245443545156	0.0009931698956275	0.0118788990472104
AWY96_RS00130	AWY96_00130	KYQ96989.1_26			8385.66036407093	1.66793183253187	0.51334502885259	3.24914382878114	0.0011575293478315	0.0131024767204423
AWY96_RS00135	AWY96_00135	KYQ96990.1_27	-	Unnamed protein	2549.45949958587	1.79552472635246	0.537405812370908	3.34109658849991	0.0008344818703923	0.0105234486728634	S	-	-	-	-	-	-	-	-	-	DUF4255
AWY96_RS00415	AWY96_00415	KYQ97044.1_83	-	-	115382.210575733	2.02811742246	0.740244034477392	2.73979569979492	0.0061477385466605	0.0396769899793503
AWY96_RS00860	AWY96_00860	KYQ97121.1_171			114.851873189435	1.90983798812414	0.551160867920995	3.46511898663658	0.0005299969322357	0.0075033968015645
AWY96_RS00885	AWY96_00885	KYQ97126.1_176	-	Domain of unknown function (DUF1852)	637535.253082796	1.70342442566588	0.545186788738892	3.12447854726301	0.0017812050970153	0.0178709337832775	S	-	-	-	-	-	-	-	-	-	DUF1852
AWY96_RS00910	AWY96_00910	KYQ97131.1_181	-	SnoaL-like domain	44.8888651913299	2.27117748434852	0.762910479399442	2.97699080780274	0.002910927376406	0.0249302704406137	S	-	-	-	-	-	-	-	-	-	SnoaL_2
AWY96_RS00965	AWY96_00965	KYQ97142.1_192	-	Tetratricopeptide repeat	87022.3593293881	1.81120901451706	0.69057453836397	2.6227567248685	0.0087221527718113	0.0491354685149837	S	-	-	-	-	-	-	-	-	-	-
AWY96_RS00970	AWY96_00970	KYQ97143.1_193	-	Region found in RelA / SpoT proteins	204576.383343069	2.18807581261461	0.708878499710543	3.08667255884904	0.0020241042647433	0.0193105114137399	S	-	-	-	-	-	-	-	-	-	RelA_SpoT
AWY96_RS01095	AWY96_01095	KYQ97167.1_218	-	-	202.314949368478	3.08501952716568	0.643307267863694	4.79556143895353	1.62219839291659e-06	9.59287003258451e-05
AWY96_RS01350	AWY96_01350	KYQ97216.1_268	-	U32 family peptidase	10519.0059601377	2.89752878264937	0.619641585748423	4.67613673660982	2.923297254996e-06	0.0001559948513215
AWY96_RS01355	AWY96_01355	KYQ97217.1_269		GH3 auxin-responsive promoter family protein	15215.2831973998	2.82448110387718	0.673377730355765	4.19449734755102	2.73477351565735e-05	0.0008736881705284
AWY96_RS02610	AWY96_02610	KYQ97452.1_515	-	His-Xaa-Ser system protein HxsD	14888.2192577341	1.7045179294731	0.518797254534699	3.2855184073822	0.0010179489087959	0.0121453560223915
AWY96_RS02695	AWY96_02695	KYQ97467.1_532	ypeC	Protein of unknown function (DUF2502)	35.1159313351736	3.19543210255061	0.874555114051143	3.65378013484893	0.0002584075670388	0.0044954241300191	S	-	-	-	-	-	-	-	-	-	DUF2502
AWY96_RS03205	AWY96_03205	KYQ99556.1_628	-	Circularly permuted ATP-grasp type 2	166.383510527331	3.06844996655953	0.591671324475689	5.18607179294796	2.1477604189069e-07	1.70975813019868e-05	S	-	-	-	-	-	-	-	-	-	Alpha-E,CP_ATPgrasp_2
AWY96_RS04530	AWY96_04530	KYQ99569.1_887	yaeP	Belongs to the UPF0253 family	927.713221170824	1.68395186665334	0.617293236516786	2.72796098683247	0.0063727144497237	0.0404389743872373	S	-	-	-	-	-	-	-	-	-	UPF0253
AWY96_RS05120	AWY96_05120	KYQ97914.1_1002			132490.984748974	1.89147408346028	0.711401735163578	2.65879880518615	0.0078419777564048	0.0456068343718103
AWY96_RS05125	AWY96_05125	KYQ97915.1_1003			31453.6135842654	1.82902512399063	0.560575325104262	3.26276423895477	0.0011033126347269	0.0127868404635655
AWY96_RS05175	AWY96_05175	KYQ97925.1_1013			42821.7694711529	1.68075257360879	0.628354990649146	2.67484558668409	0.007476367648088	0.0443834516335435
AWY96_RS07125	AWY96_07120	KYQ98294.1_1397			1175.38587039494	2.10977785028128	0.67412405526352	3.12965815981236	0.0017500983185782	0.0176886303030263
AWY96_RS07140	AWY96_07135	KYQ98297.1_1400	-	-	5662.19718587475	2.59893991265355	0.594979862972869	4.36811407308429	1.25324034270161e-05	0.0004829948495364
AWY96_RS07170	AWY96_07165	KYQ98302.1_1406			12003.2254290279	2.57796481054456	0.665717267061191	3.87246198664035	0.0001077414838238	0.0023890420958049
AWY96_RS07525	AWY96_07520	KYQ98372.1_1477	psiE	Protein PsiE homolog	3741.27090573333	2.02026334250643	0.667338684265812	3.02734337172297	0.0024671353283359	0.021822238896902	S	GO:0005575,GO:0005623,GO:0005886,GO:0016020,GO:0044464,GO:0071944	-	ko:K13256	-	-	-	-	ko00000	-	PsiE
AWY96_RS07705	AWY96_07700	KYQ98400.1_1506	smg	Belongs to the Smg family	27225.4964623049	1.59271376065653	0.538484618574568	2.95777020497378	0.0030987303314168	0.0256520172829138	S	-	-	ko:K03747	-	-	-	-	ko00000	-	DUF494
AWY96_RS08790	AWY96_08785	KYQ98607.1_1723	-	FidL-like putative membrane protein	2564.44405647836	1.75476475627214	0.455335518147171	3.85378404788746	0.0001163061886535	0.0025555785162969	S	-	-	-	-	-	-	-	-	-	FidL_like
AWY96_RS10425	AWY96_10420	KYQ98903.1_2038	-	-	361.972060545173	2.40109908302265	0.728265211262757	3.29701192077997	0.0009771935359998	0.0117469400003846
AWY96_RS10935	AWY96_10930	KYQ98999.1_2136	-	membrane protein (DUF943)	6916.65564167103	3.05938588806994	0.701350630718246	4.36213465002072	1.28799556170562e-05	0.000492480822649	S	-	-	-	-	-	-	-	-	-	DUF943
AWY96_RS10940	AWY96_10935	KYQ99000.1_2137	-	membrane protein (DUF943)	7864.84270422407	2.07205912432731	0.808178083321846	2.56386453318623	0.0103513937150813	0.0544231837031963	S	-	-	-	-	-	-	-	-	-	DUF943
AWY96_RS11995	AWY96_11990	KYQ99184.1_2329	-	putative monooxygenase	10427.9486208704	3.1652183758438	0.660326018295129	4.79341762727442	1.63963799980336e-06	9.59287003258451e-05	S	-	-	-	-	-	-	-	-	-	ABM
AWY96_RS12235	AWY96_12230	KYQ99226.1_2376	-	-	2145.29525635451	1.8493323011319	0.632381433922938	2.92439373126387	0.0034512789939951	0.0272954573205868
AWY96_RS12280	AWY96_12275	KYQ99233.1_2385	-	-	293925.44080866	2.08961903831254	0.730197633467542	2.86171707841536	0.0042135284768054	0.0308610773504782
AWY96_RS12300	AWY96_12295	KYQ99237.1_2389	-	-	5759.32126629627	2.7557458550965	0.446034239180731	6.17832805875667	6.478399093187521e-10	1.16515207394513e-07
AWY96_RS12305	AWY96_12300	KYQ99238.1_2390			582.369404605369	1.6196677469963	0.279720050345217	5.79031694366344	7.025372828856011e-09	9.7472029876928e-07
AWY96_RS13325	AWY96_13320	KYQ99435.1_2591	yadS	UPF0126 domain	81.7458801035649	1.75167363757872	0.671524844713499	2.60850160849382	0.0090939584334496	0.0501251556785831	S	GO:0005575,GO:0005623,GO:0005886,GO:0016020,GO:0044464,GO:0071944	-	-	-	-	-	-	-	-	UPF0126
AWY96_RS13745	AWY96_13740	KYQ99512.1_2671	V	Baseplate assembly protein	33.6679101464219	2.84838148098071	0.71334345362462	3.99300150090059	6.52421553407637e-05	0.001658722022695	S	-	-	-	-	-	-	-	-	-	Phage_base_V
AWY96_RS13855	AWY96_13850	AWY96_13850_2690	-	TagK domain-containing protein	1193.7332254447	2.50641483144283	0.64724124418157	3.87245845961527	0.0001077430434475	0.0023890420958049
AWY96_RS13910	AWY96_13905	KYQ94515.1_2701	-	-	11781.0248839947	1.96226170900548	0.575905875276865	3.4072611397863	0.0006561831380631	0.0088511814400961
AWY96_RS14120	AWY96_14115	KYQ94557.1_2743	-	Esterase-like activity of phytase	351.25976033904	1.9361887384725	0.656829896374844	2.94777803074838	0.0032006679201885	0.0261217536477911	S	-	-	-	-	-	-	-	-	-	Phytase-like
AWY96_RS15650	AWY96_15645	KYQ94834.1_3034	-	Enterobacterial putative membrane protein (DUF943)	1354.42208779555	2.4628954957669	0.692112515342833	3.55851894189043	0.0003729518987639	0.0058046616038386	S	-	-	-	-	-	-	-	-	-	DUF943
AWY96_RS15940	AWY96_15935	KYQ96570.1_3092	thiJ	biosynthesis protein ThiJ	46.8939675143148	3.49873443312863	0.769895912274701	4.54442526235971	5.50853473156368e-06	0.0002597033461793	S	-	-	-	-	-	-	-	-	-	DJ-1_PfpI
AWY96_RS16590	AWY96_16585	KYQ95011.1_3222	hel	HAD superfamily, subfamily IIIB (Acid phosphatase)	287.198588057597	1.80971163103445	0.602259747421375	3.00486897685406	0.0026569527647836	0.0231221552433504	S	GO:0005575,GO:0005623,GO:0009279,GO:0016020,GO:0019867,GO:0030312,GO:0030313,GO:0031975,GO:0044462,GO:0044464,GO:0071944	-	-	-	-	-	-	-	-	Acid_phosphat_B
AWY96_RS16775	AWY96_16770	KYQ95048.1_3259		-	202486.598688326	2.29888206229405	0.657846253198638	3.49455826664091	0.0004748469485496	0.0068823321133842
AWY96_RS16780	AWY96_16775	KYQ95049.1_3260		-	279428.998852206	3.14204571165186	0.699030472376044	4.49486229258628	6.96149838458195e-06	0.0003130095940326
AWY96_RS17685	AWY96_17680	KYQ95221.1_3441	-	Domain of unknown function (DU1801)	64.17361783251	2.219761063218	0.731522732006721	3.03443893961945	0.0024098353153787	0.0215113240652194	S	-	-	-	-	-	-	-	-	-	DUF1801
AWY96_RS18140	AWY96_18135	KYQ95306.1_3530	-	Putative monooxygenase	326.200779553807	2.70527485968912	0.524845621147926	5.15442017744613	2.54416903141182e-07	1.90068997177474e-05	S	-	-	-	-	-	-	-	-	-	ABM
AWY96_RS18285	AWY96_18280	KYQ95331.1_3556			100398.378934263	2.20879664091699	0.72479608260331	3.04747320513029	0.0023077409957244	0.0209465238789489
AWY96_RS18305	AWY96_18300	KYQ95333.1_3560			19083.531430029	1.94923644058059	0.736192795423081	2.64772550437741	0.0081035293678925	0.046901953051831
AWY96_RS18335	AWY96_18330	KYQ96589.1_3566	-	-	2651.92640804154	2.85509564928106	0.389743029201106	7.32558489919224	2.37858985355481e-13	8.884947945278569e-11
AWY96_RS19095	AWY96_19090	KYQ95482.1_3715	-	YheO-like PAS domain	35.6332357452845	1.82248808753552	0.563754765268364	3.23276750781513	0.0012259729272059	0.013675250123714	S	-	-	-	-	-	-	-	-	-	HTH_22,PAS_6
AWY96_RS19515	AWY96_19515	KYQ95562.1_3799	-	-	56.3565607218698	4.05700161443389	0.728709339492279	5.56737974191543	2.58598428737389e-08	2.92035806964829e-06											DUF2767
AWY96_RS20140	AWY96_20140	KYQ95676.1_3921	-	-	65.4261652191486	2.09092954548489	0.570438118934929	3.66548005134876	0.0002468750558616	0.0043752747126432
AWY96_RS20145	AWY96_20145	KYQ95677.1_3922	-	Putative monooxygenase	1980.46121035423	2.22403407122583	0.400696681922222	5.55041798838138	2.84987380589848e-08	3.07533048920956e-06	S	-	-	-	-	-	-	-	-	-	-
AWY96_RS20150	AWY96_20150	KYQ95678.1_3923	-	SnoaL-like domain	556.390947459834	1.53153556601867	0.411878047817133	3.71841998896393	0.0002004727680145	0.0038252261349263	S	-	-	-	-	-	-	-	-	-	SnoaL_2
AWY96_RS20345	AWY96_20345	KYQ95714.1_3962	-	-	187.931575069553	3.30796565740616	0.572816678157764	5.77491156166211	7.699351431155421e-09	1.03855695971363e-06
AWY96_RS20730	AWY96_20725	KYQ95786.1_4038	-	Putative rotease inhibitor	33.4926552741956	2.00604679303604	0.716191351079419	2.80099276542867	0.0050945661135793	0.0348439620387906	S	-	-	-	-	-	-	-	-	-	Inh
AWY96_RS20990	AWY96_20985	KYQ95836.1_4090	-	-	144.838628136003	1.67996943884877	0.582070608094843	2.88619527508429	0.0038993014016991	0.0294479122965022
	AWY96_21100	KYQ95858.1_4113			1570.53817904537	3.42629734393564	0.624663917516613	5.48502522373484	4.13410425241422e-08	4.18233546869239e-06
AWY96_RS21510	AWY96_21505	KYQ95931.1_4194	-	-	18952.9107293853	1.99730594950974	0.638337779077471	3.12891703260343	0.0017545184114219	0.0176886303030263
AWY96_RS21515	AWY96_21510	KYQ96622.1_4195	-	-	12313.3636328003	1.56340097743135	0.505017612922821	3.09573554946544	0.0019632536994051	0.0188410275974529
	AWY96_21755	KYQ95976.1_4244			246.168365525764	2.23523243372207	0.835718118381148	2.67462483409106	0.0074812917752004	0.0443834516335435
AWY96_RS22000	AWY96_21995	KYQ96023.1_4292			230.632458017487	1.99949181510429	0.477316420850315	4.18902792311712	2.80151930137182e-05	0.0008891619429713
	AWY96_23905	AWY96_23905_4670			1410.54794800619	2.73155643569749	0.540675279442106	5.05212007938672	4.36932853400938e-07	3.07499411031153e-05
AWY96_RS23255	AWY96_23255	KYQ96262.1_4540	aarF	ABC1 family	507.328505571835	1.62355891892013	0.578016937987523	2.80884315358104	0.0049719863244108	0.0341883344135761	S	-	-	ko:K03688	-	-	-	-	ko00000	-	ABC1,APH
AWY96_RS23405	AWY96_23405	KYQ96291.1_4570	yebO	YebO-like protein	98.5808364673309	2.7224063336763	0.418589579172526	6.50376041147033	7.83366284581297e-11	1.58501111580282e-08	S	-	-	-	-	-	-	-	-	-	YebO
AWY96_RS23700	AWY96_23700	KYQ96350.1_4629	-	YbhB/YbcL family Raf kinase inhibitor-like protein	51.0807580052762	3.90559500124234	0.686397514461547	5.68999001155494	1.27046803245973e-08	1.58189558092935e-06	S	-	-	ko:K06910	-	-	-	-	ko00000	-	PBP
AWY96_RS23780	AWY96_23780	KYQ96365.1_4645	chaB	putative cation transport regulator ChaB	212.826842052949	2.34378116613251	0.508200775571354	4.611919695513	3.98967136671011e-06	0.0002018108766327	S	-	-	ko:K06197	-	-	-	-	ko00000	-	ChaB
AWY96_RS25990	AWY96_00675	KYQ97089.1_134			22454.7251293175	1.67270335921406	0.53311832049806	3.13758371246997	0.0017034662264242	0.0174148042010864
	DOWN-REGULATED GENES
ENERGY PRODUCTION AND CONVERSION
Gene_id (new)	Gene_id (old)	prot_ids	Preferred_name	Description	baseMean	log2FoldChange	lfcSE	stat	pvalue	padj	COG_category	GOs	EC	KEGG_ko	KEGG_Pathway	KEGG_Module	KEGG_Reaction	KEGG_rclass	BRITE	KEGG_TC	CAZy
AWY96_RS01205	AWY96_01205	KYQ97187.1_239	-	Belongs to the iron ascorbate-dependent oxidoreductase family	59.5628384131442	-1.77868648070114	0.430952551540646	-4.12733716123127	3.66988129309135e-05	0.0010671223688174	C	-	-	-	-	-	-	-	-	-	-
AWY96_RS01740	AWY96_01740	KYQ97291.1_345	torA	Belongs to the prokaryotic molybdopterin-containing oxidoreductase family	16.6411185292438	-2.49459354457	0.879087321590865	-2.83770847707778	0.0045438662333855	0.0324372389645385	C	-	1.7.2.3	ko:K07812,ko:K08351	ko00780,ko01100,map00780,map01100	-	R10127	RC03056	ko00000,ko00001,ko01000,ko02000	5.A.3.4	-
AWY96_RS03110	AWY96_03110	KYQ97540.1_609	napA	Catalytic subunit of the nitrate reductase (NAP). Only expressed at high levels during aerobic growth. NapAB complex receives electrons from the membrane-anchored tetraheme protein NapC. Essential function for nitrate assimilation and may have a role in anaerobic metabolism	20.8708538729695	-2.49511890151805	0.70609754359681	-3.53367452435551	0.0004098254175962	0.0061460689339257	C	GO:0003674,GO:0003824,GO:0003954,GO:0005488,GO:0005575,GO:0005623,GO:0006091,GO:0008150,GO:0008152,GO:0008940,GO:0009061,GO:0009325,GO:0009987,GO:0015980,GO:0016491,GO:0016651,GO:0016661,GO:0030151,GO:0030288,GO:0030313,GO:0031975,GO:0032991,GO:0042597,GO:0043167,GO:0043169,GO:0044237,GO:0044464,GO:0045333,GO:0046872,GO:0046914,GO:0048037,GO:0051536,GO:0051539,GO:0051540,GO:0055114,GO:1902494	-	ko:K00372,ko:K02567	ko00910,ko01120,map00910,map01120	M00529,M00530,M00531	R00798,R01106	RC02812	ko00000,ko00001,ko00002,ko01000	-	-
AWY96_RS04860	AWY96_04860	KYQ97864.1_950	bisC	Belongs to the prokaryotic molybdopterin-containing oxidoreductase family	322.843709350887	-2.7127542196874	0.731920366594479	-3.70635159711357	0.0002102663487578	0.0039422910794127	C	-	1.7.2.3	ko:K07812,ko:K08351	ko00780,ko01100,map00780,map01100	-	R10127	RC03056	ko00000,ko00001,ko01000,ko02000	5.A.3.4	-
AWY96_RS06690	AWY96_06685	KYQ98211.1_1311	fadH	Catalyzes the formation of trans-2- enoyl-CoA from 2,4-dienoyl-CoA	15.1391529530796	-2.17047794111635	0.666550761703457	-3.25628304072358	0.0011288116286564	0.0129280878980087	C	GO:0000166,GO:0003674,GO:0003824,GO:0005488,GO:0006082,GO:0006629,GO:0006631,GO:0006635,GO:0008150,GO:0008152,GO:0008670,GO:0009056,GO:0009062,GO:0009987,GO:0010181,GO:0016042,GO:0016054,GO:0016491,GO:0016627,GO:0016628,GO:0019395,GO:0019752,GO:0030258,GO:0032553,GO:0032787,GO:0033542,GO:0033543,GO:0034440,GO:0036094,GO:0043167,GO:0043168,GO:0043436,GO:0044237,GO:0044238,GO:0044242,GO:0044248,GO:…	1.3.1.34	ko:K00219	-	-	-	-	ko00000,ko01000	-	-
AWY96_RS10750	AWY96_10745	KYQ98962.1_2099	glpQ	Hydrolyzes deacylated phospholipids to glycerol 3-phosphate and the corresponding alcohols	137.364985542111	-1.6866019152068	0.610269330030537	-2.76370093041117	0.0057149893668922	0.0377578073001754	C	GO:0003674,GO:0003824,GO:0005488,GO:0005509,GO:0005575,GO:0005623,GO:0008081,GO:0008889,GO:0009279,GO:0016020,GO:0016787,GO:0016788,GO:0019867,GO:0030312,GO:0030313,GO:0031975,GO:0042578,GO:0042597,GO:0043167,GO:0043169,GO:0044462,GO:0044464,GO:0046872,GO:0071944	3.1.4.46	ko:K01126	ko00564,map00564	-	R01030,R01470	RC00017,RC00425	ko00000,ko00001,ko01000	-	-
AWY96_RS10760	AWY96_10755	KYQ98964.1_2101	glpA	Belongs to the FAD-dependent glycerol-3-phosphate dehydrogenase family	15.8158618560861	-1.59828942462271	0.579355790018469	-2.75873556829692	0.0058025467030658	0.0380772524190374	C	GO:0000166,GO:0003674,GO:0003824,GO:0004368,GO:0005488,GO:0005575,GO:0005622,GO:0005623,GO:0005737,GO:0005829,GO:0005886,GO:0006072,GO:0006091,GO:0006793,GO:0006796,GO:0008150,GO:0008152,GO:0009056,GO:0009061,GO:0009987,GO:0015980,GO:0016020,GO:0016491,GO:0016614,GO:0016901,GO:0019637,GO:0036094,GO:0043167,GO:0043168,GO:0044237,GO:0044424,GO:0044444,GO:0044464,GO:0045333,GO:0046168,GO:0046434,GO:…	1.1.5.3	ko:K00111	ko00564,ko01110,map00564,map01110	-	R00848	RC00029	ko00000,ko00001,ko01000	-	-
AWY96_RS15860	AWY96_15855	KYQ94873.1_3076	gyaR	Belongs to the D-isomer specific 2-hydroxyacid dehydrogenase family	26.1314568874723	-2.11435748825837	0.691298050463092	-3.05853240413739	0.0022242402270328	0.0205731629380412	EH	-	1.1.1.399,1.1.1.95	ko:K00058	ko00260,ko00680,ko01100,ko01120,ko01130,ko01200,ko01230,map00260,map00680,map01100,map01120,map01130,map01200,map01230	M00020	R01513	RC00031	ko00000,ko00001,ko00002,ko01000,ko04147	-	-
AWY96_RS18215	AWY96_18210	KYQ95321.1_3545	-	pyridine nucleotide-disulfide oxidoreductase	85.4467305562031	-2.15528400448267	0.645293961062052	-3.34000336983692	0.0008377737331667	0.0105234486728634	C	-	-	-	-	-	-	-	-	-	-
AWY96_RS20230	AWY96_20230	KYQ95694.1_3939	rnfE	Part of a membrane complex involved in electron transport	68.74074141925	-2.15865346254033	0.421015606966585	-5.12725283058607	2.94000579809196e-07	2.16313153871736e-05	C	GO:0003674,GO:0003824,GO:0005575,GO:0005623,GO:0005886,GO:0008150,GO:0008152,GO:0016020,GO:0016021,GO:0016491,GO:0016651,GO:0031224,GO:0044425,GO:0044464,GO:0055114,GO:0071944	-	ko:K03613	-	-	-	-	ko00000	-	-
AMINO ACID TRANSPORT AND METABOLISM
Gene_id (new)	Gene_id (old)	prot_ids	Preferred_name	Description	baseMean	log2FoldChange	lfcSE	stat	pvalue	padj	COG_category	GOs	EC	KEGG_ko	KEGG_Pathway	KEGG_Module	KEGG_Reaction	KEGG_rclass	BRITE	KEGG_TC	CAZy
AWY96_RS01295	AWY96_01295	KYQ97205.1_257	-	NHase catalyzes the hydration of various nitrile compounds to the corresponding amides	23.5953024876346	-1.57604097435469	0.600804048321256	-2.62321963168924	0.0087103101979723	0.0491257448563925	E	-	4.2.1.84	ko:K20807	ko00364,ko00380,ko00627,ko00643,ko01120,map00364,map00380,map00627,map00643,map01120	-	R04020,R05379,R05596,R07780,R07854	RC00483,RC01345,RC01432	ko00000,ko00001,ko01000	-	-
AWY96_RS01545	AWY96_01545	KYQ97252.1_306	yehX	ATPases associated with a variety of cellular activities	20.845704824194	-2.18321966809243	0.715546682409691	-3.05112122208459	0.0022798850760616	0.0208085735672758	E	-	-	ko:K05847	ko02010,map02010	M00209	-	-	ko00000,ko00001,ko00002,ko02000	3.A.1.12	-
AWY96_RS02060	AWY96_02060	KYQ97348.1_406	idnD	L-idonate 5-dehydrogenase	25.5621529667352	-1.5123787761801	0.510291983964391	-2.96375178075624	0.0030391332431912	0.0254182582631822	E	GO:0003674,GO:0003824,GO:0005975,GO:0006082,GO:0008150,GO:0008152,GO:0009056,GO:0009987,GO:0016052,GO:0016054,GO:0016491,GO:0016614,GO:0016616,GO:0019520,GO:0019523,GO:0019752,GO:0032787,GO:0043436,GO:0044237,GO:0044238,GO:0044248,GO:0044262,GO:0044275,GO:0044281,GO:0044282,GO:0046176,GO:0046183,GO:0046395,GO:0050572,GO:0055114,GO:0071704,GO:0072329,GO:1901575	1.1.1.264	ko:K00098	-	-	R05684	RC00089	ko00000,ko01000	-	-
AWY96_RS06135	AWY96_06130	KYQ98104.1_1201	-	Pyridoxal phosphate-dependent transferase	5322.98980879405	-2.16921919465293	0.356041151163736	-6.09260808073096	1.1108579396853502e-09	1.92654505539717e-07	E	-	4.1.1.86	ko:K13745	ko00260,ko01120,map00260,map01120	-	R07650	RC00299	ko00000,ko00001,ko01000	-	-
AWY96_RS09810	AWY96_09805	KYQ98790.1_1917	artM5	ABC transporter	114.257314710216	-2.70871808055697	0.963085230770774	-2.81254243551127	0.0049151537533286	0.0339033900939825	E	-	-	ko:K02029	-	M00236	-	-	ko00000,ko00002,ko02000	3.A.1.3	-
AWY96_RS12985	AWY96_12980	KYQ99368.1_2523	yjjP	Putative threonine/serine exporter	11.0981692425626	-1.96172999628547	0.723123581893317	-2.71285579036044	0.0066706129116788	0.0415536939883838	S	GO:0005575,GO:0005623,GO:0005886,GO:0005887,GO:0006810,GO:0006811,GO:0006820,GO:0006835,GO:0008150,GO:0015711,GO:0015740,GO:0015744,GO:0015849,GO:0015893,GO:0016020,GO:0016021,GO:0031224,GO:0031226,GO:0042221,GO:0042493,GO:0044425,GO:0044459,GO:0044464,GO:0046942,GO:0050896,GO:0051179,GO:0051234,GO:0071702,GO:0071944	-	-	-	-	-	-	-	-	-
AWY96_RS15915	AWY96_15910	KYQ96569.1_3087	ansP	Amino acid permease	717.591539244202	-2.2899247954903	0.430227418440756	-5.32259148844933	1.02299304705355e-07	9.19935969720748e-06	E	GO:0005575,GO:0005623,GO:0005886,GO:0016020,GO:0044464,GO:0071944	-	ko:K11738	-	-	-	-	ko00000,ko02000	2.A.3.1.8	-
AWY96_RS16305	AWY96_16300	KYQ94956.1_3165	yjjN	Alcohol dehydrogenase GroES-like domain	23.5766609683563	-1.76685179265997	0.654461391967481	-2.69970362552382	0.0069401270762952	0.0427680927442765	E	GO:0003674,GO:0003824,GO:0005975,GO:0006082,GO:0008150,GO:0008152,GO:0009056,GO:0009987,GO:0016052,GO:0016054,GO:0016491,GO:0016614,GO:0016616,GO:0019520,GO:0019583,GO:0019584,GO:0019752,GO:0032787,GO:0034193,GO:0034195,GO:0043436,GO:0044237,GO:0044238,GO:0044248,GO:0044262,GO:0044275,GO:0044281,GO:0044282,GO:0046176,GO:0046395,GO:0055114,GO:0071704,GO:0072329,GO:1901575	-	-	-	-	-	-	-	-	-
AWY96_RS16720	AWY96_16715	KYQ95037.1_3248	rhtA	Threonine transporter	133.285648357007	-1.6852975367204	0.464083772164547	-3.63145112542927	0.0002818320362667	0.0047852320563331	S	GO:0003333,GO:0003674,GO:0005215,GO:0005342,GO:0005575,GO:0005623,GO:0005886,GO:0006810,GO:0006811,GO:0006812,GO:0006820,GO:0006855,GO:0006865,GO:0008150,GO:0008324,GO:0008509,GO:0008514,GO:0015075,GO:0015171,GO:0015175,GO:0015179,GO:0015195,GO:0015238,GO:0015318,GO:0015562,GO:0015565,GO:0015711,GO:0015804,GO:0015807,GO:0015826,GO:0015849,GO:0015893,GO:0016020,GO:0022857,GO:0034220,GO:0034639,GO:…	-	ko:K11939	-	-	-	-	ko00000,ko02000	2.A.7.3.6	-
AWY96_RS17365	AWY96_17360	KYQ95160.1_3377	sdaC	Tryptophan/tyrosine permease family	62.873010179164	-1.83892675377172	0.443356863340373	-4.14773494181807	3.35780822648179e-05	0.001012765015391	E	GO:0005575,GO:0005623,GO:0005886,GO:0005887,GO:0016020,GO:0016021,GO:0031224,GO:0031226,GO:0044425,GO:0044459,GO:0044464,GO:0071944	-	ko:K03837	-	-	-	-	ko00000,ko02000	2.A.42.2.1	-
AWY96_RS17575	AWY96_17570	KYQ95199.1_3419	ybjE	lysine exporter LysO family protein	104.594856037069	-1.60624405051921	0.420904272031274	-3.81617426396627	0.0001355367982322	0.0028740903590216	S	GO:0003333,GO:0003674,GO:0005215,GO:0005342,GO:0005575,GO:0005623,GO:0005886,GO:0005887,GO:0006810,GO:0006811,GO:0006812,GO:0006820,GO:0006855,GO:0006865,GO:0008150,GO:0008324,GO:0008509,GO:0008514,GO:0015075,GO:0015171,GO:0015174,GO:0015179,GO:0015189,GO:0015238,GO:0015318,GO:0015562,GO:0015661,GO:0015711,GO:0015802,GO:0015807,GO:0015849,GO:0015893,GO:0016020,GO:0016021,GO:0022857,GO:0031224,GO:…	-	-	-	-	-	-	-	-	-
AWY96_RS17675	AWY96_17670	KYQ95219.1_3439	-	Lysine exporter protein (LYSE YGGA)	12.1302415038563	-2.3393219507793	0.658459603093605	-3.5527190123564	0.000381271487789	0.0058776328403288	E	-	-	-	-	-	-	-	-	-	-
AWY96_RS22225	AWY96_22220	KYQ96067.1_4337	-	Alpha beta hydrolase	17.6997466605386	-2.42565248524972	0.893261808866353	-2.71550004844396	0.0066175766734346	0.0414644546144497	E	-	-	-	-	-	-	-	-	-	-
AWY96_RS23480	AWY96_23480	KYQ96306.1_4585	argD	Involved in both the arginine and lysine biosynthetic pathways	24.2110636978954	-2.11286332950364	0.539467849488977	-3.91656950734895	8.98179279545611e-05	0.0021091424315664	E	GO:0003674,GO:0003824,GO:0003992,GO:0004069,GO:0005488,GO:0005515,GO:0006082,GO:0006105,GO:0006520,GO:0006525,GO:0006526,GO:0006527,GO:0006591,GO:0006593,GO:0006807,GO:0008144,GO:0008150,GO:0008152,GO:0008483,GO:0008652,GO:0009056,GO:0009058,GO:0009063,GO:0009064,GO:0009065,GO:0009084,GO:0009987,GO:0016053,GO:0016054,GO:0016740,GO:0016769,GO:0017144,GO:0019545,GO:0019752,GO:0019842,GO:0030170,GO:…	2.6.1.11,2.6.1.17,2.6.1.81	ko:K00821,ko:K00840	ko00220,ko00300,ko00330,ko01100,ko01110,ko01120,ko01130,ko01210,ko01230,map00220,map00300,map00330,map01100,map01110,map01120,map01130,map01210,map01230	M00016,M00028,M00845	R02283,R04217,R04475	RC00006,RC00062	ko00000,ko00001,ko00002,ko01000,ko01007	-	-
AWY96_RS23490	AWY96_23490	KYQ96308.1_4587	-	Belongs to the ABC transporter superfamily	27.2226495130117	-1.93692578718876	0.687758785970304	-2.8162865043681	0.0048582320604505	0.0336541724472865	E	-	3.6.3.24	ko:K02032,ko:K10823,ko:K10824	ko01501,ko02010,ko02024,map01501,map02010,map02024	M00239,M00439,M00440	-	-	ko00000,ko00001,ko00002,ko01000,ko02000	3.A.1.5,3.A.1.5.1,3.A.1.5.18,3.A.1.5.19,3.A.1.5.25	-
AWY96_RS23840	AWY96_23840	KYQ96377.1_4657	yecC	ABC transporter	210.940839897076	-1.49867463655712	0.505103623156088	-2.96706372287098	0.0030065863902542	0.0253471935956155	E	GO:0000099,GO:0000101,GO:0000166,GO:0003333,GO:0003674,GO:0005215,GO:0005342,GO:0005488,GO:0005524,GO:0005575,GO:0005623,GO:0005886,GO:0006810,GO:0006811,GO:0006820,GO:0006865,GO:0008144,GO:0008150,GO:0008509,GO:0008514,GO:0015075,GO:0015171,GO:0015179,GO:0015184,GO:0015318,GO:0015711,GO:0015804,GO:0015807,GO:0015811,GO:0015849,GO:0016020,GO:0017076,GO:0022857,GO:0030554,GO:0032553,GO:0032555,GO:…	3.6.3.21	ko:K02028,ko:K02029,ko:K10004,ko:K10010,ko:K10038	ko02010,ko02020,map02010,map02020	M00227,M00230,M00234,M00236	-	-	ko00000,ko00001,ko00002,ko01000,ko02000	3.A.1.3,3.A.1.3.10,3.A.1.3.14,3.A.1.3.19,3.A.1.3.2,3.A.1.3.4	-
NUCLEOTIDE METABOLISM AND TRANSPORT
Gene_id (new)	Gene_id (old)	prot_ids	Preferred_name	Description	baseMean	log2FoldChange	lfcSE	stat	pvalue	padj	COG_category	GOs	EC	KEGG_ko	KEGG_Pathway	KEGG_Module	KEGG_Reaction	KEGG_rclass	BRITE	KEGG_TC	CAZy
AWY96_RS03455	AWY96_03455	KYQ97606.1_678	-	AAA family ATPase	29.2621913779063	-2.08567627199654	0.7651427054697	-2.72586572032495	0.0064133083429108	0.0406036835895371	S	-	-	-	-	-	-	-	-	-	-
AWY96_RS06605	AWY96_06600	KYQ98195.1_1295	cca	Catalyzes the addition and repair of the essential 3'- terminal CCA sequence in tRNAs without using a nucleic acid template. Adds these three nucleotides in the order of C, C, and A to the tRNA nucleotide-73, using CTP and ATP as substrates and producing inorganic pyrophosphate. Also shows phosphatase, 2'- nucleotidase and 2',3'-cyclic phosphodiesterase activities. These phosphohydrolase activiti…	52.832213162425	-1.8500134879669	0.543758361424175	-3.4022713381758	0.0006682825214994	0.0089894180731334	F	GO:0001680,GO:0003674,GO:0003824,GO:0004652,GO:0004810,GO:0006139,GO:0006396,GO:0006399,GO:0006725,GO:0006807,GO:0008033,GO:0008150,GO:0008152,GO:0009987,GO:0010467,GO:0016070,GO:0016437,GO:0016740,GO:0016772,GO:0016779,GO:0031123,GO:0034470,GO:0034641,GO:0034660,GO:0042245,GO:0042780,GO:0043170,GO:0043628,GO:0044237,GO:0044238,GO:0046483,GO:0070566,GO:0070567,GO:0071704,GO:0090304,GO:0140098,GO:…	2.7.7.72	ko:K00974	ko03013,map03013	-	R09382,R09383,R09384,R09386	RC00078	ko00000,ko00001,ko01000,ko03016	-	-
AWY96_RS16090	AWY96_16085	KYQ94915.1_3122	-	5-(carboxyamino)imidazole ribonucleotide synthase activity	188.404729527462	-2.14915883708795	0.471648836751606	-4.55669275448632	5.19653510845677e-06	0.0002473958283006	F	-	6.3.4.18,6.3.5.5	ko:K01589,ko:K01955,ko:K16181	ko00230,ko00240,ko00250,ko00300,ko01100,ko01110,ko01120,ko01130,map00230,map00240,map00250,map00300,map01100,map01110,map01120,map01130	M00048,M00051	R00256,R00575,R01395,R07404,R10011,R10948,R10949	RC00002,RC00010,RC00043,RC00096,RC00141,RC01927,RC02750,RC02798,RC03314	ko00000,ko00001,ko00002,ko01000	-	-
AWY96_RS16105	AWY96_16100	KYQ94918.1_3125	-	Belongs to the dCTP deaminase family	407.806315677871	-2.08226603708101	0.710784342089558	-2.92953279043765	0.0033947199391563	0.0271130921456306	F	-	3.5.4.13	ko:K01494	ko00240,ko01100,map00240,map01100	M00053	R00568,R02325	RC00074	ko00000,ko00001,ko00002,ko01000	-	-
AWY96_RS16710	AWY96_16705	KYQ95035.1_3246	-	Adenylate kinase	194.700706879854	-1.54368933605997	0.472199494008775	-3.26914652736006	0.0010787242352098	0.0126223732197088	F	-	-	-	-	-	-	-	-	-	-
AWY96_RS18625	AWY96_18620	KYQ95394.1_3623	tmk	Phosphorylation of dTMP to form dTDP in both de novo and salvage pathways of dTTP synthesis	63.222668062514	-1.67303255514404	0.538737422309591	-3.10546935457291	0.0018997730555787	0.0185246946945589	F	GO:0003674,GO:0003824,GO:0004798,GO:0005575,GO:0005622,GO:0005623,GO:0005737,GO:0005829,GO:0006139,GO:0006220,GO:0006221,GO:0006227,GO:0006233,GO:0006235,GO:0006725,GO:0006753,GO:0006793,GO:0006796,GO:0006807,GO:0008150,GO:0008152,GO:0009041,GO:0009058,GO:0009117,GO:0009123,GO:0009132,GO:0009133,GO:0009138,GO:0009139,GO:0009141,GO:0009142,GO:0009147,GO:0009148,GO:0009165,GO:0009186,GO:0009189,GO:…	2.7.4.9	ko:K00943	ko00240,ko01100,map00240,map01100	M00053	R02094,R02098	RC00002	ko00000,ko00001,ko00002,ko01000	-	-
AWY96_RS20560	AWY96_20560	KYQ95755.1_4005	guaD	Guanine deaminase	37.6422399835384	-2.07765171314186	0.56331088551924	-3.68828610728294	0.0002257697020717	0.0041317954716743	F	GO:0003674,GO:0003824,GO:0005488,GO:0006139,GO:0006144,GO:0006725,GO:0006807,GO:0008150,GO:0008152,GO:0008270,GO:0008892,GO:0009112,GO:0009987,GO:0016787,GO:0016810,GO:0016813,GO:0016814,GO:0018756,GO:0019239,GO:0034641,GO:0043167,GO:0043169,GO:0044237,GO:0044238,GO:0044281,GO:0046098,GO:0046483,GO:0046872,GO:0046914,GO:0055086,GO:0071704,GO:0072521,GO:1901360,GO:1901564	3.5.4.3	ko:K01487	ko00230,ko01100,map00230,map01100	-	R01676	RC00204	ko00000,ko00001,ko01000	-	-
AWY96_RS20565	AWY96_20565	KYQ95756.1_4006	xdhA	Molybdopterin dehydrogenase	26.4798434367405	-1.89067380848105	0.692119600734027	-2.73171545275686	0.0063005530403156	0.0403102576597795	F	-	1.17.1.4	ko:K13481	ko00230,ko01100,ko01120,map00230,map01100,map01120	M00546	R01768,R02103	RC00143	ko00000,ko00001,ko00002,ko01000	-	-
CARBOHYDRATE METABOLISMS AND TRANSPORT
Gene_id (new)	Gene_id (old)	prot_ids	Preferred_name	Description	baseMean	log2FoldChange	lfcSE	stat	pvalue	padj	COG_category	GOs	EC	KEGG_ko	KEGG_Pathway	KEGG_Module	KEGG_Reaction	KEGG_rclass	BRITE	KEGG_TC	CAZy
AWY96_RS00285	AWY96_00285	KYQ97020.1_57	cscA	Glycosyl hydrolases family 32 C terminal	41.9607610529341	-1.7552401181414	0.643459188544233	-2.72781887241748	0.0063754604609379	0.0404389743872373	G	-	3.2.1.26	ko:K01193	ko00052,ko00500,ko01100,map00052,map00500,map01100	-	R00801,R00802,R02410,R03635,R03921,R06088	RC00028,RC00077	ko00000,ko00001,ko01000	-	GH32
AWY96_RS02090	AWY96_02090	KYQ97354.1_412	-	EamA-like transporter family	828.207178362948	-1.59374935490198	0.464468945602401	-3.43133673411672	0.0006006145456732	0.0082499897389624	EG	-	-	-	-	-	-	-	-	-	-
AWY96_RS03065	AWY96_03065	KYQ97531.1_600	-	Belongs to the glycosyl hydrolase 18 family - putative chitinase	45.9201283384766	-2.29017640691135	0.514088261617178	-4.45483116013405	8.39592415401188e-06	0.0003484667324092	G	-	3.2.1.14,3.2.1.202	ko:K01183,ko:K21606	ko00520,ko01100,map00520,map01100	-	R01206,R02334	RC00467	ko00000,ko00001,ko01000	-	CBM5,GH18
AWY96_RS03835	AWY96_03835	KYQ97678.1_754	suhB	Inositol monophosphatase	707.801547466829	-1.63037873256431	0.619149591241711	-2.63325496071889	0.0084570835719567	0.0482014058983824	G	GO:0000287,GO:0003674,GO:0003824,GO:0005488,GO:0005575,GO:0005622,GO:0005623,GO:0005737,GO:0005829,GO:0005975,GO:0006020,GO:0006066,GO:0006793,GO:0006796,GO:0007154,GO:0007165,GO:0008150,GO:0008152,GO:0008934,GO:0009056,GO:0009987,GO:0016311,GO:0016787,GO:0016788,GO:0016791,GO:0019637,GO:0019751,GO:0023052,GO:0031403,GO:0031420,GO:0042578,GO:0043167,GO:0043169,GO:0043647,GO:0044237,GO:0044238,GO:…	3.1.3.25	ko:K01092	ko00521,ko00562,ko01100,ko04070,map00521,map00562,map01100,map04070	M00131	R01185,R01186,R01187	RC00078	ko00000,ko00001,ko00002,ko01000	-	-
AWY96_RS05065	AWY96_05065	KYQ97905.1_991	-	Membrane bound FAD containing D-sorbitol dehydrogenase	13.9408700710775	-1.58531007850585	0.598948563874718	-2.6468217374964	0.0081252172026245	0.0469714937332678	S	-	-	-	-	-	-	-	-	-	-
AWY96_RS06350	AWY96_06345	KYQ99583.1_1244	scrB	Invertase	19.0763060979666	-2.40209553661219	0.607754263732131	-3.9524124797764	7.73672296313566e-05	0.0018730726475566	G	GO:0003674,GO:0003824,GO:0004553,GO:0004564,GO:0005975,GO:0005984,GO:0005985,GO:0005987,GO:0008150,GO:0008152,GO:0009056,GO:0009311,GO:0009313,GO:0009987,GO:0016052,GO:0016787,GO:0016798,GO:0044237,GO:0044238,GO:0044248,GO:0044262,GO:0044275,GO:0046352,GO:0071704,GO:1901575	3.2.1.26	ko:K01193	ko00052,ko00500,ko01100,map00052,map00500,map01100	-	R00801,R00802,R02410,R03635,R03921,R06088	RC00028,RC00077	ko00000,ko00001,ko01000	-	GH32
AWY96_RS07120	AWY96_07115	KYQ98293.1_1396	rihB	Belongs to the IUNH family	20.6999264298359	-1.7454313131025	0.569978452273413	-3.06227596173274	0.0021966083984439	0.0203952779786687	G	-	3.2.2.1	ko:K01239,ko:K01250	ko00230,ko00760,ko01100,map00230,map00760,map01100	-	R01245,R01273,R01677,R01770,R02143	RC00033,RC00063,RC00122,RC00318,RC00485	ko00000,ko00001,ko01000	-	-
AWY96_RS07495	AWY96_07490	KYQ98366.1_1471	lamB	Involved in the transport of maltose and maltodextrins	45.5529985337351	-1.68601866667135	0.457645409252892	-3.68411576426339	0.0002294979286418	0.0041436554899796	G	-	-	ko:K02024	-	-	-	-	ko00000,ko02000	1.B.3.1.1	-
AWY96_RS08090	AWY96_08085	KYQ98474.1_1583	chbF	Catalyzes the fromation of N-acetyl-D-glucosamine and N-acetyl-D-glucosamine-6-phosphate from diacetylchitobiose-6-phosphate	17.5196614453655	-2.51159235157542	0.823467367570158	-3.05002049927793	0.0022882574721839	0.0208085735672758	G	-	3.2.1.86	ko:K01222	ko00010,ko00500,map00010,map00500	-	R00839,R05133,R05134	RC00049,RC00171,RC00714	ko00000,ko00001,ko01000	-	GT4
AWY96_RS08325	AWY96_08320	KYQ98518.1_1630	-	Catalyzes the phosphorylation of ribose at O-5 in a reaction requiring ATP and magnesium. The resulting D-ribose-5- phosphate can then be used either for sythesis of nucleotides, histidine, and tryptophan, or as a component of the pentose phosphate pathway	25.4717426732459	-1.67117984640843	0.530729566141391	-3.1488350245089	0.0016392270696194	0.0169548333733156	GK	-	-	-	-	-	-	-	-	-	-
AWY96_RS08475	AWY96_08470	KYQ98548.1_1660	iolI	Xylose isomerase-like TIM barrel	17.695324711067	-2.16168424054249	0.606667645167524	-3.56321003396442	0.0003663473270571	0.0057572253080559	G	-	5.3.99.11	ko:K06606	ko00562,ko01120,map00562,map01120	-	R09952	RC01513	ko00000,ko00001,ko01000	-	-
AWY96_RS08650	AWY96_08645	KYQ98582.1_1695	-	ATPases associated with a variety of cellular activities	75.5287258575628	-1.62645993275529	0.585146541512631	-2.77957710995063	0.0054429729244507	0.0365575055617325	G	-	3.6.3.17	ko:K02056	-	M00221	-	-	ko00000,ko00002,ko01000,ko02000	3.A.1.2	-
AWY96_RS09990	AWY96_09985	KYQ98823.1_1953	-	Major facilitator superfamily	59.6190208258336	-1.90111601367767	0.455649521354535	-4.17232088388048	3.0151260397084e-05	0.0009266741803053	G	-	-	-	-	-	-	-	-	-	-
AWY96_RS12615	AWY96_12610	KYQ99299.1_2452	-	L-fucose:H+ symporter permease	19.2346333722182	-2.53859785187381	0.789627246017085	-3.21493193741554	0.0013047545460755	0.0143997456266881	G	-	-	ko:K02429	-	-	-	-	ko00000,ko02000	2.A.1.7	-
AWY96_RS14325	AWY96_14320	KYQ94597.1_2784	malZ	Belongs to the glycosyl hydrolase 13 family	31.8628163046955	-1.77680686298348	0.528159398790513	-3.36414890476696	0.0007678010568365	0.0098463288653159	G	GO:0000272,GO:0003674,GO:0003824,GO:0004553,GO:0004558,GO:0005575,GO:0005622,GO:0005623,GO:0005737,GO:0005975,GO:0005976,GO:0006073,GO:0008150,GO:0008152,GO:0009056,GO:0009057,GO:0009251,GO:0009311,GO:0009313,GO:0009987,GO:0015926,GO:0016052,GO:0016787,GO:0016798,GO:0030978,GO:0030980,GO:0043170,GO:0044042,GO:0044237,GO:0044238,GO:0044247,GO:0044248,GO:0044260,GO:0044262,GO:0044264,GO:0044275,GO:…	3.2.1.135,3.2.1.20	ko:K01187,ko:K21575	ko00052,ko00500,ko01100,map00052,map00500,map01100	-	R00028,R00801,R00802,R06087,R06088	RC00028,RC00049,RC00077	ko00000,ko00001,ko01000	-	GH13,GH31
AWY96_RS15330	AWY96_15325	KYQ94781.1_2977	setA	Sugar efflux transporter	111.791203991051	-1.65543992634874	0.516891615190748	-3.20268287915222	0.0013615382061218	0.0148910574975849	EGP	GO:0005575,GO:0005623,GO:0005886,GO:0006810,GO:0006950,GO:0008150,GO:0008643,GO:0009987,GO:0015766,GO:0015767,GO:0015772,GO:0016020,GO:0016021,GO:0031224,GO:0033554,GO:0036447,GO:0036448,GO:0044425,GO:0044464,GO:0050896,GO:0051179,GO:0051234,GO:0051716,GO:0071702,GO:0071944	-	ko:K03291	-	-	-	-	ko00000,ko02000	2.A.1.20	-
AWY96_RS16295	AWY96_16290	KYQ96573.1_3163	yjjL	Major Facilitator Superfamily	21.8823260189529	-2.06871050167286	0.72979646216589	-2.83464035374101	0.0045877300657128	0.0326178875535895	G	GO:0003674,GO:0005215,GO:0005575,GO:0005623,GO:0005886,GO:0006810,GO:0006811,GO:0006820,GO:0008150,GO:0008643,GO:0015711,GO:0015718,GO:0015849,GO:0016020,GO:0016021,GO:0022857,GO:0031224,GO:0034219,GO:0034220,GO:0042873,GO:0044425,GO:0044464,GO:0046942,GO:0051179,GO:0051234,GO:0055085,GO:0071702,GO:0071944,GO:0098656,GO:1903825,GO:1905039	-	-	-	-	-	-	-	-	-
AWY96_RS20750	AWY96_20745	KYQ95790.1_4042	pagO	Multidrug DMT transporter permease	26.0930384430859	-4.7959631313794	1.00666643063268	-4.76420290320519	1.89601645304371e-06	0.0001063459489296	EG	-	-	-	-	-	-	-	-	-	-
AWY96_RS22870	AWY96_22865	KYQ96188.1_4462	chiA1	Chitinase protein - belongs to the glycosyl hydrolase 18 family	76.3425454511263	-1.86121105911236	0.412975556308911	-4.50683104769558	6.58029872229991e-06	0.0003014521754291	G	-	3.2.1.14	ko:K01183	ko00520,ko01100,map00520,map01100	-	R01206,R02334	RC00467	ko00000,ko00001,ko01000	-	GH18
COENZYME TRANSPORT AND METABOLISM
Gene_id (new)	Gene_id (old)	prot_ids	Preferred_name	Description	baseMean	log2FoldChange	lfcSE	stat	pvalue	padj	COG_category	GOs	EC	KEGG_ko	KEGG_Pathway	KEGG_Module	KEGG_Reaction	KEGG_rclass	BRITE	KEGG_TC	CAZy
AWY96_RS02425	AWY96_02425	KYQ97418.1_479	apbE	Flavin transferase that catalyzes the transfer of the FMN moiety of FAD and its covalent binding to the hydroxyl group of a threonine residue in a target flavoprotein	38.2019128318273	-1.57368526232376	0.525842063493669	-2.99269566201737	0.002765253487236	0.023850925282448	H	GO:0000166,GO:0003674,GO:0003824,GO:0005488,GO:0005575,GO:0005623,GO:0005886,GO:0006464,GO:0006807,GO:0008150,GO:0008152,GO:0009897,GO:0009986,GO:0009987,GO:0016020,GO:0016740,GO:0017013,GO:0019538,GO:0030288,GO:0030313,GO:0031224,GO:0031226,GO:0031233,GO:0031237,GO:0031975,GO:0036094,GO:0036211,GO:0042597,GO:0043167,GO:0043168,GO:0043169,GO:0043170,GO:0043412,GO:0044237,GO:0044238,GO:0044260,GO:…	2.7.1.180	ko:K03734	-	-	-	-	ko00000,ko01000	-	-
AWY96_RS05945	AWY96_05945	KYQ98071.1_1165	yggW	Involved in the biosynthesis of porphyrin-containing compound	117.19857258406	-2.08486600904773	0.404142714480996	-5.15873708554943	2.48621141415183e-07	1.90068997177474e-05	H	GO:0003674,GO:0005488,GO:0005575,GO:0005622,GO:0005623,GO:0005737,GO:0006725,GO:0006778,GO:0006779,GO:0006807,GO:0008150,GO:0008152,GO:0009058,GO:0009987,GO:0018130,GO:0019438,GO:0033013,GO:0033014,GO:0034641,GO:0044237,GO:0044249,GO:0044271,GO:0044424,GO:0044464,GO:0046483,GO:0048037,GO:0051186,GO:0051188,GO:0051536,GO:0051539,GO:0051540,GO:0071704,GO:1901360,GO:1901362,GO:1901564,GO:1901566,GO:…	-	-	-	-	-	-	-	-	-
AWY96_RS09560	AWY96_09555	KYQ98747.1_1871	hemN	Belongs to the anaerobic coproporphyrinogen-III oxidase family	226.86508016795	-1.51261398275973	0.3622178488306	-4.1759785931122	2.96707723272712e-05	0.0009235978873155	H	GO:0003674,GO:0003824,GO:0005488,GO:0005575,GO:0005622,GO:0005623,GO:0005737,GO:0006725,GO:0006778,GO:0006779,GO:0006782,GO:0006783,GO:0006807,GO:0008150,GO:0008152,GO:0009058,GO:0009987,GO:0016491,GO:0016627,GO:0018130,GO:0019438,GO:0033013,GO:0033014,GO:0034641,GO:0042168,GO:0042440,GO:0044237,GO:0044249,GO:0044271,GO:0044424,GO:0044464,GO:0046148,GO:0046483,GO:0046501,GO:0048037,GO:0051186,GO:…	1.3.98.3	ko:K02495	ko00860,ko01100,ko01110,map00860,map01100,map01110	M00121	R06895	RC00884	ko00000,ko00001,ko00002,ko01000	-	-
AWY96_RS09650	AWY96_09645	KYQ98759.1_1885	rbsK	Catalyzes the phosphorylation of ribose at O-5 in a reaction requiring ATP and magnesium. The resulting D-ribose-5- phosphate can then be used either for sythesis of nucleotides, histidine, and tryptophan, or as a component of the pentose phosphate pathway	60.9282397751449	-1.67260905320009	0.471930141972408	-3.5441878033251	0.0003938246094724	0.0060138751685471	H	GO:0003674,GO:0003824,GO:0004747,GO:0005575,GO:0005622,GO:0005623,GO:0005737,GO:0005829,GO:0005975,GO:0005996,GO:0006014,GO:0006793,GO:0006796,GO:0008150,GO:0008152,GO:0009056,GO:0009987,GO:0016052,GO:0016301,GO:0016310,GO:0016740,GO:0016772,GO:0016773,GO:0019200,GO:0019303,GO:0019321,GO:0019323,GO:0044237,GO:0044238,GO:0044262,GO:0044281,GO:0044282,GO:0044424,GO:0044444,GO:0044464,GO:0046365,GO:…	2.7.1.15	ko:K00852	ko00030,map00030	-	R01051,R02750	RC00002,RC00017	ko00000,ko00001,ko01000	-	-
AWY96_RS12995	AWY96_12990	KYQ99370.1_2525	folA	Key enzyme in folate metabolism. Catalyzes an essential reaction for de novo glycine and purine synthesis, and for DNA precursor synthesis	97.0626408127444	-1.85743991565002	0.625128289672534	-2.971293966912	0.0029654777661394	0.0251754546020512	H	GO:0000166,GO:0003674,GO:0003824,GO:0004146,GO:0005488,GO:0005542,GO:0005575,GO:0005622,GO:0005623,GO:0005737,GO:0005829,GO:0008144,GO:0008150,GO:0008152,GO:0016491,GO:0016645,GO:0016646,GO:0019842,GO:0031406,GO:0033218,GO:0036094,GO:0042221,GO:0042493,GO:0043167,GO:0043168,GO:0043177,GO:0044424,GO:0044444,GO:0044464,GO:0048037,GO:0050661,GO:0050662,GO:0050896,GO:0051870,GO:0051871,GO:0055114,GO:…	1.5.1.3	ko:K00287,ko:K18590	ko00670,ko00790,ko01100,ko01523,map00670,map00790,map01100,map01523	M00126,M00840	R00936,R00937,R00939,R00940,R02235,R02236,R11765	RC00109,RC00110,RC00158	br01600,ko00000,ko00001,ko00002,ko01000,ko01504	-	-
AWY96_RS13460	AWY96_13455	KYQ99462.1_2618	queD	6-carboxytetrahydropterin synthase QueD	114.329269155074	-1.70395254453938	0.5055344963765	-3.37059598653056	0.0007500577063157	0.0097387171707736	H	GO:0003674,GO:0003824,GO:0005488,GO:0005515,GO:0006139,GO:0006725,GO:0006807,GO:0008150,GO:0008152,GO:0008270,GO:0008616,GO:0009058,GO:0009116,GO:0009119,GO:0009163,GO:0009987,GO:0016829,GO:0016835,GO:0016836,GO:0018130,GO:0019438,GO:0034404,GO:0034641,GO:0034654,GO:0042455,GO:0042802,GO:0043167,GO:0043169,GO:0044237,GO:0044238,GO:0044249,GO:0044271,GO:0044281,GO:0044283,GO:0046116,GO:0046483,GO:…	4.1.2.50,4.2.3.12	ko:K01737	ko00790,ko01100,map00790,map01100	M00842,M00843	R04286,R09959	RC01117,RC02846,RC02847	ko00000,ko00001,ko00002,ko01000,ko03016	-	-
AWY96_RS15760	AWY96_15755	KYQ94854.1_3056	bioF	Catalyzes the decarboxylative condensation of pimeloyl- acyl-carrier protein and L-alanine to produce 8-amino-7- oxononanoate (AON), acyl-carrier protein , and carbon dioxide	65.2374407635114	-1.74563243708378	0.577783057667504	-3.02125930125202	0.0025172568836373	0.0221847539508947	H	GO:0003674,GO:0003824,GO:0005488,GO:0006082,GO:0006732,GO:0006766,GO:0006767,GO:0006768,GO:0006790,GO:0006807,GO:0008144,GO:0008150,GO:0008152,GO:0008710,GO:0009058,GO:0009102,GO:0009108,GO:0009110,GO:0009987,GO:0016053,GO:0016740,GO:0016746,GO:0016747,GO:0017144,GO:0018130,GO:0019752,GO:0019842,GO:0030170,GO:0032787,GO:0034641,GO:0036094,GO:0042364,GO:0043167,GO:0043168,GO:0043436,GO:0043603,GO:…	2.3.1.47	ko:K00652	ko00780,ko01100,map00780,map01100	M00123,M00573,M00577	R03210,R10124	RC00004,RC00039,RC02725	ko00000,ko00001,ko00002,ko01000,ko01007	-	-
AWY96_RS19810	AWY96_19810	KYQ95617.1_3858	lplA	Catalyzes both the ATP-dependent activation of exogenously supplied lipoate to lipoyl-AMP and the transfer of the activated lipoyl onto the lipoyl domains of lipoate-dependent enzymes	115.452389187581	-1.68172631603181	0.430277913095167	-3.90846535425082	9.2884264113229e-05	0.0021581147681045	H	GO:0003674,GO:0003824,GO:0005575,GO:0005622,GO:0005623,GO:0005737,GO:0005829,GO:0006082,GO:0006464,GO:0006629,GO:0006631,GO:0006633,GO:0006732,GO:0006790,GO:0006807,GO:0008150,GO:0008152,GO:0008610,GO:0009058,GO:0009106,GO:0009107,GO:0009108,GO:0009249,GO:0009987,GO:0010467,GO:0016053,GO:0016740,GO:0016746,GO:0016747,GO:0016772,GO:0016779,GO:0016874,GO:0016879,GO:0016979,GO:0017118,GO:0018065,GO:…	6.3.1.20	ko:K03800	ko00785,ko01100,map00785,map01100	-	R07770,R07771,R11143	RC00043,RC00070,RC00090,RC00992,RC02896	ko00000,ko00001,ko01000	-	-
AWY96_RS23560	AWY96_23560	KYQ96322.1_4601	-	coenzyme F390 synthetase	51.5785114298539	-1.87004720502594	0.640391697885505	-2.92016153738502	0.0034984999025962	0.0273570298341504	H	-	-	-	-	-	-	-	-	-	-
LIPID TRANSPORT AND METABOLISM
Gene_id (new)	Gene_id (old)	prot_ids	Preferred_name	Description	baseMean	log2FoldChange	lfcSE	stat	pvalue	padj	COG_category	GOs	EC	KEGG_ko	KEGG_Pathway	KEGG_Module	KEGG_Reaction	KEGG_rclass	BRITE	KEGG_TC	CAZy
AWY96_RS13380	AWY96_13375	KYQ99446.1_2602	garR	Catalyzes the reduction of tatronate semialdehyde to D- glycerate	25.6724453786528	-2.01788128159551	0.772743759205626	-2.61132006251319	0.0090193437676921	0.0499437793274954	I	-	1.1.1.411,1.1.1.60	ko:K00042,ko:K08319	ko00630,ko01100,map00630,map01100	-	R01745,R01747	RC00099	ko00000,ko00001,ko01000	-	-
AWY96_RS14965	AWY96_14960	KYQ94717.1_2910	-	Belongs to the beta-ketoacyl-ACP synthases family	863.943001469974	-1.52274178644113	0.471096982899218	-3.23233185886671	0.001227843709625	0.013675250123714	IQ	-	2.3.1.180	ko:K18473	ko00061,ko01100,ko01212,map00061,map01100,map01212	M00082	R10707	RC00004,RC02729,RC02888	ko00000,ko00001,ko00002,ko01000,ko01004	-	-
AWY96_RS24460	AWY96_24460	KYQ96496.1_4781	-	short-chain dehydrogenase	28.8228676823731	-1.90063415801725	0.5396997412993	-3.52165104515627	0.0004288682701446	0.0064079517533003	IQ	-	1.1.1.159	ko:K00076	ko00121,map00121	-	-	-	ko00000,ko00001,ko01000	-	-
TRANSLATION, RIBOSOMAL STRUCTURE AND BIOGENESIS
Gene_id (new)	Gene_id (old)	prot_ids	Preferred_name	Description	baseMean	log2FoldChange	lfcSE	stat	pvalue	padj	COG_category	GOs	EC	KEGG_ko	KEGG_Pathway	KEGG_Module	KEGG_Reaction	KEGG_rclass	BRITE	KEGG_TC	CAZy
AWY96_RS10105	AWY96_10100	KYQ98845.1_1976	selA	Converts seryl-tRNA(Sec) to selenocysteinyl-tRNA(Sec) required for selenoprotein biosynthesis	57.6972328870949	-1.89765637861629	0.699528540385771	-2.71276476806762	0.0066724453423051	0.0415536939883838	J	GO:0003674,GO:0003824,GO:0004125,GO:0005488,GO:0005515,GO:0005575,GO:0005622,GO:0005623,GO:0005737,GO:0005829,GO:0006082,GO:0006139,GO:0006399,GO:0006520,GO:0006725,GO:0006807,GO:0008144,GO:0008150,GO:0008152,GO:0008652,GO:0009058,GO:0009059,GO:0009069,GO:0009070,GO:0009987,GO:0016053,GO:0016070,GO:0016259,GO:0016260,GO:0016740,GO:0016785,GO:0018130,GO:0019438,GO:0019752,GO:0019842,GO:0030170,GO:…	2.9.1.1	ko:K01042	ko00450,ko00970,map00450,map00970	-	R08219	RC01246	ko00000,ko00001,ko01000	-	-
AWY96_RS13040	AWY96_13035	KYQ99379.1_2534	rluA	Catalyzes the synthesis of pseudouridine from uracil-746 in 23S ribosomal RNA and from uracil-32 in the anticodon stem and loop of transfer RNAs	57.4664194919159	-1.88704757075342	0.527108464468685	-3.57999861120715	0.0003435960336261	0.005557869031221	J	GO:0000154,GO:0000455,GO:0001522,GO:0003674,GO:0003824,GO:0006139,GO:0006364,GO:0006396,GO:0006399,GO:0006400,GO:0006725,GO:0006807,GO:0008033,GO:0008150,GO:0008152,GO:0009451,GO:0009982,GO:0009987,GO:0010467,GO:0016070,GO:0016072,GO:0016853,GO:0016866,GO:0022613,GO:0031118,GO:0031119,GO:0034470,GO:0034641,GO:0034660,GO:0042254,GO:0043170,GO:0043412,GO:0044085,GO:0044237,GO:0044238,GO:0046483,GO:…	5.4.99.28,5.4.99.29	ko:K06177	-	-	-	-	ko00000,ko01000,ko03009,ko03016	-	-
AWY96_RS16865	AWY96_16860	KYQ95065.1_3277	-	Acetyltransferase (GNAT) domain	35.5274359142599	-1.65625411823715	0.5755668253504	-2.87760524979673	0.0040070621531127	0.0299819627357715	J	-	-	-	-	-	-	-	-	-	-
AWY96_RS19015	AWY96_19010	KYQ95466.1_3699	pth	The natural substrate for this enzyme may be peptidyl- tRNAs which drop off the ribosome during protein synthesis	94.7874168977965	-1.54836717065149	0.399812238269316	-3.87273580557205	0.0001076204681685	0.0023890420958049	J	GO:0003674,GO:0003824,GO:0004045,GO:0005575,GO:0005622,GO:0005623,GO:0005737,GO:0006508,GO:0006515,GO:0006807,GO:0008150,GO:0008152,GO:0009056,GO:0009057,GO:0009987,GO:0016787,GO:0016788,GO:0019538,GO:0030163,GO:0043170,GO:0044237,GO:0044238,GO:0044248,GO:0044257,GO:0044260,GO:0044265,GO:0044267,GO:0044424,GO:0044464,GO:0051603,GO:0052689,GO:0071704,GO:0140098,GO:0140101,GO:1901564,GO:1901565,GO:…	3.1.1.29	ko:K01056	-	-	-	-	ko00000,ko01000,ko03012	-	-
TRANSCRIPTION
Gene_id (new)	Gene_id (old)	prot_ids	Preferred_name	Description	baseMean	log2FoldChange	lfcSE	stat	pvalue	padj	COG_category	GOs	EC	KEGG_ko	KEGG_Pathway	KEGG_Module	KEGG_Reaction	KEGG_rclass	BRITE	KEGG_TC	CAZy
AWY96_RS00930	AWY96_00930	KYQ97135.1_185	ybhD	LysR substrate binding domain	128.969509629952	-2.89895576626687	0.631427884204242	-4.5911114139666	4.40891888776356e-06	0.0002184664297855	K	-	-	-	-	-	-	-	-	-	-
AWY96_RS01430	AWY96_01430	KYQ97231.1_284	-	AraC family transcriptional regulator	25.0150659601099	-1.52908518449114	0.553709159733292	-2.76153131587649	0.0057530999045627	0.0379579526311909	K	-	-	-	-	-	-	-	-	-	-
AWY96_RS04365	AWY96_04365	KYQ97777.1_859	dpiA	Transcriptional regulatory protein	107.124478353068	-1.63267789044294	0.515443386843609	-3.16752126832178	0.0015374446381472	0.0162138223247379	K	-	-	ko:K02475,ko:K07702	ko02020,map02020	M00486	-	-	ko00000,ko00001,ko00002,ko02022	-	-
AWY96_RS04715	AWY96_04715	KYQ97838.1_924	gcvA	activates the gcvTHP operon in the presence of glycine and represses the operon in its absence	249.382347784781	-1.65235347698206	0.504385459781481	-3.27597365256707	0.0010529838365486	0.0124108968696116	K	GO:0001130,GO:0001131,GO:0003674,GO:0003676,GO:0003677,GO:0003700,GO:0005488,GO:0005575,GO:0005622,GO:0005623,GO:0005737,GO:0006139,GO:0006351,GO:0006355,GO:0006725,GO:0006807,GO:0008150,GO:0008152,GO:0009058,GO:0009059,GO:0009314,GO:0009411,GO:0009416,GO:0009628,GO:0009889,GO:0009987,GO:0010467,GO:0010468,GO:0010556,GO:0016070,GO:0018130,GO:0019219,GO:0019222,GO:0019438,GO:0031323,GO:0031326,GO:…	-	ko:K03566	ko02026,map02026	-	-	-	ko00000,ko00001,ko03000	-	-
AWY96_RS04885	AWY96_04885	KYQ97869.1_955	-	Helix-turn-helix domain	66.7952797144753	-1.9566418619927	0.494816802340982	-3.95427530499331	7.67669763967225e-05	0.0018730726475566	K	-	-	-	-	-	-	-	-	-	-
AWY96_RS06130	AWY96_06125	KYQ98103.1_1200	-	acetyltransferase	4776.75835787172	-1.80204044186916	0.536952289886895	-3.35605318351234	0.0007906336307309	0.0100769472725187	K	-	-	ko:K03827	-	-	-	-	ko00000,ko01000	-	-
AWY96_RS06355	AWY96_06350	KYQ98147.1_1245	scrR	helix_turn _helix lactose operon repressor	42.3762267215167	-1.53968175746621	0.529303817871515	-2.90888088368173	0.0036272503373587	0.0280708464141242	K	-	-	ko:K03435,ko:K03484	-	-	-	-	ko00000,ko03000	-	-
AWY96_RS12935	AWY96_12930	KYQ99359.1_2513	-	Transcriptional regulator	103.975054068815	-1.78410792736128	0.513319908414195	-3.47562581952635	0.0005096628539574	0.0072996476938727	K	-	-	-	-	-	-	-	-	-	-
AWY96_RS15095	AWY96_15090	KYQ94741.1_2936	phnO	Acetyltransferase (GNAT) domain	41.0408900654659	-2.01722767980896	0.61905828340587	-3.25854242464989	0.0011198613085999	0.0128559019256766	K	-	-	ko:K09994	ko00440,map00440	-	R11479	RC00096	ko00000,ko00001,ko01000	-	-
AWY96_RS16440	AWY96_16435	KYQ94982.1_3192	-	Arabinose-binding domain of AraC transcription regulator, N-term	29.0210906617716	-1.66250358729631	0.600186052250977	-2.76998037702001	0.0056059669940685	0.0370879778245192	K	-	-	-	-	-	-	-	-	-	-
AWY96_RS16585	AWY96_16580	KYQ96575.1_3221	-	Acetyltransferase (GNAT) family	14.4738421072621	-2.37298777047708	0.812592133170856	-2.92026918992844	0.0034972915129333	0.0273570298341504	K	-	-	-	-	-	-	-	-	-	-
AWY96_RS16790	AWY96_16785	KYQ95051.1_3262	betI	Repressor involved in choline regulation of the bet genes	55.7284004593348	-1.60758319398084	0.521379796440421	-3.08332467992848	0.0020470168572472	0.0194526689995944	K	GO:0000976,GO:0001067,GO:0003674,GO:0003676,GO:0003677,GO:0003690,GO:0003700,GO:0005488,GO:0005575,GO:0005622,GO:0005623,GO:0005737,GO:0005829,GO:0006355,GO:0006950,GO:0006970,GO:0008150,GO:0009628,GO:0009889,GO:0009890,GO:0009892,GO:0010468,GO:0010556,GO:0010558,GO:0010605,GO:0010629,GO:0019219,GO:0019222,GO:0031323,GO:0031324,GO:0031326,GO:0031327,GO:0043565,GO:0044212,GO:0044424,GO:0044444,GO:…	-	ko:K02167	-	-	-	-	ko00000,ko03000	-	-
AWY96_RS16860	AWY96_16855	KYQ96576.1_3276	-	Bacterial regulatory proteins, tetR family	63.446829257373	-1.72501607974239	0.513072066763203	-3.36213212819191	0.0007734310548475	0.0098836347429995	K	-	-	-	-	-	-	-	-	-	-
AWY96_RS17945	AWY96_17940	KYQ95271.1_3493	-	Transcriptional regulator	67.1161084596622	-1.49673421422873	0.504197582230813	-2.96854698827879	0.0029921135133159	0.0252690490794129	K	-	-	-	-	-	-	-	-	-	-
AWY96_RS18445	AWY96_18440	KYQ95358.1_3587	-	Transcriptional regulator	24.4799227248827	-2.29752834434429	0.728749827801029	-3.15269830152411	0.0016176890444272	0.0168211948602545	K	-	-	-	-	-	-	-	-	-	-
AWY96_RS19125	AWY96_19120	KYQ95488.1_3721	-	Helix-turn-helix domain, rpiR family	125.699558566436	-1.58133841718042	0.576333549078463	-2.74379032716197	0.0060734316257722	0.0393234452996669	K	-	-	-	-	-	-	-	-	-	-
AWY96_RS19990	AWY96_19990	KYQ95647.1_3891	ydhB	Transcriptional regulator	29.2754701864531	-2.23842875445641	0.629490492604138	-3.55593735053291	0.0003766338289967	0.0058432392128056	K	-	-	-	-	-	-	-	-	-	-
AWY96_RS21070	AWY96_21065	KYQ95851.1_4106	csoR	Metal-sensitive transcriptional repressor	225.331238898001	-1.72395553894922	0.630243248211736	-2.73538121009754	0.0062308070965252	0.0400222212443474	S	-	-	ko:K07807	-	-	-	-	ko00000	-	-
AWY96_RS21150	AWY96_21145	KYQ95867.1_4122	ttdR	Transcriptional regulator	40.6339830567421	-2.0836479694992	0.712366119045188	-2.92496781330924	0.0034449185240618	0.0272895992705457	K	-	-	-	-	-	-	-	-	-	-
AWY96_RS21595	AWY96_21590	KYQ95945.1_4211	-	YcdC-like protein, C-terminal region	17.2455851349007	-2.19610785430957	0.778645787110403	-2.82041961911776	0.004796088749954	0.0334143572019752	K	-	-	-	-	-	-	-	-	-	-
AWY96_RS24435	AWY96_24435	KYQ96491.1_4776	-	Transcriptional regulator	52.3145847456825	-1.82535668911541	0.446298578232597	-4.08998992634946	4.31391924888119e-05	0.0012039305673889	K	-	-	-	-	-	-	-	-	-	-
TRANSCRIPTION & SIGNAL TRANSDUCTION MECHANISMS
Gene_id (new)	Gene_id (old)	prot_ids	Preferred_name	Description	baseMean	log2FoldChange	lfcSE	stat	pvalue	padj	COG_category	GOs	EC	KEGG_ko	KEGG_Pathway	KEGG_Module	KEGG_Reaction	KEGG_rclass	BRITE	KEGG_TC	CAZy
AWY96_RS15885	AWY96_15880	KYQ94878.1_3081	-	HD domain	15.8894133060357	-1.74032249141939	0.596780604478172	-2.91618473918256	0.0035434062283475	0.0276192305695914	KT	-	-	-	-	-	-	-	-	-	-
REPLICATION, RECOMBINATION AND REPAIR
Gene_id (new)	Gene_id (old)	prot_ids	Preferred_name	Description	baseMean	log2FoldChange	lfcSE	stat	pvalue	padj	COG_category	GOs	EC	KEGG_ko	KEGG_Pathway	KEGG_Module	KEGG_Reaction	KEGG_rclass	BRITE	KEGG_TC	CAZy
AWY96_RS01635	AWY96_01635	KYQ97270.1_324	-	DNA polymerase III, theta subunit	444.121816921028	-1.89849429651586	0.485275022055439	-3.91220279270623	9.14580600230779e-05	0.0021351939397695	S	-	2.7.7.7	ko:K02345	ko00230,ko00240,ko01100,ko03030,ko03430,ko03440,map00230,map00240,map01100,map03030,map03430,map03440	M00260	R00375,R00376,R00377,R00378	RC02795	ko00000,ko00001,ko00002,ko01000,ko03032,ko03400	-	-
AWY96_RS10265	AWY96_10260	KYQ98874.1_2008	-	Reverse transcriptase (RNA-dependent DNA polymerase)	268.867796500383	-1.58988842004583	0.397033984025963	-4.00441393939182	6.21714189134127e-05	0.0016144620868638	L	-	-	-	-	-	-	-	-	-	-
AWY96_RS11920	AWY96_11915	KYQ99170.1_2314	yhbQ	Belongs to the UPF0213 family	61.9644380891004	-1.68532699875901	0.538559147586855	-3.12932573202132	0.0017520796547171	0.0176886303030263	L	GO:0003674,GO:0003824,GO:0004518,GO:0004519,GO:0004520,GO:0004527,GO:0004529,GO:0004536,GO:0006139,GO:0006259,GO:0006725,GO:0006807,GO:0008150,GO:0008152,GO:0008296,GO:0008408,GO:0009987,GO:0016787,GO:0016788,GO:0016796,GO:0016895,GO:0034641,GO:0043170,GO:0044237,GO:0044238,GO:0044260,GO:0046483,GO:0071704,GO:0090304,GO:0090305,GO:0140097,GO:1901360	-	ko:K07461	-	-	-	-	ko00000	-	-
AWY96_RS18330	AWY96_18325	AWY96_18325_3565	-	terminase small subunit	33.4177208771969	-2.096221094428	0.677961053112381	-3.09194913897292	0.0019884691592464	0.0190453771938871	L	-	-	-	-	-	-	-	-	-	-
AWY96_RS20995	AWY96_20990	KYQ96613.1_4091	-	COG1372 Intein homing endonuclease	238.439144562108	-1.50294600862567	0.501718246201149	-2.99559766862278	0.0027390756793356	0.0237093609605243	L	-	-	-	-	-	-	-	-	-	-
AWY96_RS22825	AWY96_22820	KYQ96179.1_4453	nudG	Belongs to the Nudix hydrolase family	55.1270503933308	-1.73732772688701	0.454226610720601	-3.8248039324047	0.0001308762004275	0.0028121010144953	L	GO:0003674,GO:0003824,GO:0006139,GO:0006259,GO:0006281,GO:0006725,GO:0006807,GO:0006950,GO:0006974,GO:0008150,GO:0008152,GO:0009987,GO:0016787,GO:0033554,GO:0034641,GO:0043170,GO:0044237,GO:0044238,GO:0044260,GO:0046483,GO:0050896,GO:0051716,GO:0071704,GO:0090304,GO:1901360	3.6.1.55,3.6.1.65	ko:K03574,ko:K08320	-	-	-	-	ko00000,ko01000,ko03400	-	-
CELL WAL/MEMBRANE/ENVELOP BIOGENESIS
Gene_id (new)	Gene_id (old)	prot_ids	Preferred_name	Description	baseMean	log2FoldChange	lfcSE	stat	pvalue	padj	COG_category	GOs	EC	KEGG_ko	KEGG_Pathway	KEGG_Module	KEGG_Reaction	KEGG_rclass	BRITE	KEGG_TC	CAZy
AWY96_RS03015	AWY96_03015	KYQ97521.1_590	amiA	N-acetylmuramoyl-L-alanine amidase	22.9418203212846	-1.94436981156446	0.672181023775442	-2.89262823970173	0.0038203318830632	0.0290804542520522	M	GO:0003674,GO:0003824,GO:0005488,GO:0005575,GO:0005623,GO:0008270,GO:0008745,GO:0016787,GO:0016810,GO:0016811,GO:0030288,GO:0030313,GO:0031975,GO:0042597,GO:0043167,GO:0043169,GO:0044464,GO:0046872,GO:0046914,GO:0061783	3.5.1.28	ko:K01448	ko01503,map01503	M00727	R04112	RC00064,RC00141	ko00000,ko00001,ko00002,ko01000,ko01011,ko03036	-	-
AWY96_RS06430	AWY96_06425	KYQ98161.1_1260	-	Lytic transglycosylase	62.1156325670534	-1.76947632508084	0.497143339795985	-3.55928800294697	0.0003718615666565	0.0058046616038386	M	-	-	ko:K08308	-	-	-	-	ko00000,ko01000,ko01011	-	GH23
AWY96_RS18365	AWY96_18360	KYQ95343.1_3572	macA	Belongs to the membrane fusion protein (MFP) (TC 8.A.1) family	480.077395522876	-1.57565592792544	0.425751530877204	-3.70088141475149	0.000214851871563	0.0039821400317175	M	-	-	ko:K02005,ko:K13888	-	M00709	-	-	ko00000,ko00002,ko02000	8.A.1	-
CELL MOTILITY & CHEMOTAXIS
Gene_id (new)	Gene_id (old)	prot_ids	Preferred_name	Description	baseMean	log2FoldChange	lfcSE	stat	pvalue	padj	COG_category	GOs	EC	KEGG_ko	KEGG_Pathway	KEGG_Module	KEGG_Reaction	KEGG_rclass	BRITE	KEGG_TC	CAZy
AWY96_RS04965	AWY96_04965	KYQ97885.1_971	-	Fimbrial	59.5221103527155	-1.65563579595819	0.42716427228664	-3.87587610521698	0.0001062417356824	0.0023884716133052	NU	-	-	ko:K07347	ko05133,map05133	-	-	-	ko00000,ko00001,ko02000,ko02035,ko02044	1.B.11.3	-
AWY96_RS08755	AWY96_08750	KYQ98601.1_1716	-	Fimbrial protein	40.9206806601822	-1.88409078756052	0.531864335927543	-3.54242738286779	0.0003964625638121	0.0060163194058497	NU	-	-	-	-	-	-	-	-	-	-
AWY96_RS10235	AWY96_10230	KYQ99614.1_2002	yfcU	Fimbrial	59.4369180676354	-1.51403123788243	0.425893237358397	-3.55495486914328	0.0003780439732371	0.0058464380064948	NU	GO:0003674,GO:0005215,GO:0005575,GO:0005623,GO:0006810,GO:0008150,GO:0009279,GO:0009297,GO:0009987,GO:0015267,GO:0015288,GO:0015473,GO:0016020,GO:0016043,GO:0019867,GO:0022607,GO:0022803,GO:0022829,GO:0022857,GO:0030030,GO:0030031,GO:0030312,GO:0030313,GO:0031975,GO:0043711,GO:0044085,GO:0044462,GO:0044464,GO:0051179,GO:0051234,GO:0055085,GO:0071840,GO:0071944	-	-	-	-	-	-	-	-	-
AWY96_RS24110	AWY96_24110	KYQ96429.1_4711	cheD	Methyl-accepting chemotaxis sensory transducer	59.5833067855309	-2.15582498851337	0.494754147789639	-4.35736617498756	1.31636935357542e-05	0.0004993976235126	NT	GO:0005575,GO:0005623,GO:0005886,GO:0016020,GO:0044464,GO:0071944	-	ko:K03406,ko:K05874,ko:K05875,ko:K05877	ko02020,ko02030,map02020,map02030	-	-	-	ko00000,ko00001,ko02035	-	-
AWY96_RS24125	AWY96_24125	KYQ96431.1_4714	cheA	Chemotaxis protein CheA	39.2277738246913	-2.27918332893862	0.684282811204322	-3.33076221062358	0.0008660855170023	0.0108115970965639	NT	GO:0000160,GO:0003674,GO:0003824,GO:0004672,GO:0004673,GO:0005575,GO:0005622,GO:0005623,GO:0005737,GO:0005829,GO:0005886,GO:0006464,GO:0006468,GO:0006793,GO:0006796,GO:0006807,GO:0006935,GO:0007154,GO:0007165,GO:0008150,GO:0008152,GO:0009605,GO:0009892,GO:0009893,GO:0009987,GO:0010562,GO:0010604,GO:0010605,GO:0016020,GO:0016301,GO:0016310,GO:0016740,GO:0016772,GO:0016773,GO:0016775,GO:0018106,GO:…	2.7.13.3	ko:K03407	ko02020,ko02030,map02020,map02030	M00506	-	-	ko00000,ko00001,ko00002,ko01000,ko01001,ko02022,ko02035	-	-
POST-TRANSLATIONAL MODIFICATION, PROTEIN TURNOVER, AND CHAPERONES
Gene_id (new)	Gene_id (old)	prot_ids	Preferred_name	Description	baseMean	log2FoldChange	lfcSE	stat	pvalue	padj	COG_category	GOs	EC	KEGG_ko	KEGG_Pathway	KEGG_Module	KEGG_Reaction	KEGG_rclass	BRITE	KEGG_TC	CAZy
AWY96_RS06325	AWY96_06320	KYQ98142.1_1239	hlyC	RTX toxin acyltransferase	13.4069645475451	-2.21454378973189	0.825410462280575	-2.6829606491941	0.0072973576211925	0.0438563967927117	O	-	-	ko:K07389	ko05133,map05133	M00575	-	-	ko00000,ko00001,ko00002,ko01000	-	-
AWY96_RS06790	AWY96_06785	KYQ98231.1_1331	yqjG	Glutathione S-transferase, C-terminal domain	116.658509317644	-1.54967788021439	0.37292650027296	-4.15545121915475	3.24646207005865e-05	0.0009914981013965	O	GO:0003674,GO:0003824,GO:0004364,GO:0005575,GO:0005622,GO:0005623,GO:0005737,GO:0008150,GO:0008152,GO:0016491,GO:0016667,GO:0016672,GO:0016740,GO:0016765,GO:0044424,GO:0044464,GO:0055114	1.8.5.7	ko:K07393	-	-	-	-	ko00000,ko01000	-	-
AWY96_RS10205	AWY96_10200	KYQ98864.1_1996	-	peptidylprolyl isomerase	30.4395181874517	-2.19158964264951	0.574987438862378	-3.811543512995	0.0001381017387035	0.0029157480136716	O	-	5.2.1.8	ko:K03772	-	-	-	-	ko00000,ko01000,ko03110	-	-
AWY96_RS17635	AWY96_17630	KYQ95211.1_3431	gst	Belongs to the GST superfamily	13.9052989717147	-2.24755891770475	0.858795239242743	-2.6171068666922	0.0088678573102244	0.0496109620949881	O	-	2.5.1.18	ko:K00799	ko00480,ko00980,ko00982,ko00983,ko01524,ko05200,ko05204,ko05225,ko05418,map00480,map00980,map00982,map00983,map01524,map05200,map05204,map05225,map05418	-	R03522,R07002,R07003,R07004,R07023,R07024,R07025,R07026,R07069,R07070,R07083,R07084,R07091,R07092,R07093,R07094,R07100,R07113,R07116,R08280,R09409,R11905	RC00004,RC00069,RC00840,RC00948,RC01704,RC01705,RC01706,RC01758,RC01759,RC01765,RC01767,RC01769,RC02243,RC02527,RC02939,RC02940,RC02942,RC02943,RC02944	ko00000,ko00001,ko01000,ko02000	1.A.12.2.2,1.A.12.3.2	-
AWY96_RS21120	AWY96_21115	KYQ95861.1_4116	-	Rdx family	19.0368291458933	-1.74577909902589	0.673598012379391	-2.59172246197575	0.0095496777287926	0.0514115687927018	O	-	-	ko:K07401	-	-	-	-	ko00000	-	-
AWY96_RS23055	AWY96_23050	KYQ96221.1_4499	yeaZ	Glycoprotease family	52.2899508857833	-1.94952048249723	0.494788411650175	-3.94010942171293	8.14444519114102e-05	0.0019540094769914	O	GO:0002949,GO:0003674,GO:0003824,GO:0005488,GO:0005515,GO:0005575,GO:0005622,GO:0005623,GO:0005737,GO:0005829,GO:0006139,GO:0006396,GO:0006399,GO:0006400,GO:0006508,GO:0006725,GO:0006807,GO:0008033,GO:0008150,GO:0008152,GO:0008233,GO:0008237,GO:0009451,GO:0009987,GO:0010467,GO:0016070,GO:0016787,GO:0019538,GO:0034470,GO:0034641,GO:0034660,GO:0042802,GO:0043170,GO:0043412,GO:0044237,GO:0044238,GO:…	-	ko:K14742	-	-	-	-	ko00000,ko03016	-	-
INORGANIC ION TRANSPORT AND METABOLISM
Gene_id (new)	Gene_id (old)	prot_ids	Preferred_name	Description	baseMean	log2FoldChange	lfcSE	stat	pvalue	padj	COG_category	GOs	EC	KEGG_ko	KEGG_Pathway	KEGG_Module	KEGG_Reaction	KEGG_rclass	BRITE	KEGG_TC	CAZy
AWY96_RS00530	AWY96_00530	KYQ97062.1_106	-	Bacterial extracellular solute-binding protein	9.44609080579482	-2.23207821043291	0.867601644376904	-2.57269937753052	0.0100908815621169	0.0537295184930261	P	-	-	ko:K02012	ko02010,map02010	M00190	-	-	ko00000,ko00001,ko00002,ko02000	3.A.1.10	-
AWY96_RS00935	AWY96_00935	KYQ97136.1_186	-	Periplasmic binding protein	5884.24012324819	-1.96019109104831	0.282047100141478	-6.94987145787017	3.6561919761182794e-12	1.04438048447237e-09	P	-	-	ko:K02016	ko02010,map02010	M00240	-	-	ko00000,ko00001,ko00002,ko02000	3.A.1.14	-
AWY96_RS02710	AWY96_02710	KYQ97469.1_535	yfeO	ion-transport protein	13.7174836833049	-2.24325046272209	0.824165648298194	-2.72184416731532	0.006491874695487	0.0409622466140762	P	GO:0005575,GO:0005623,GO:0005886,GO:0016020,GO:0044464,GO:0071944	-	-	-	-	-	-	-	-	-
AWY96_RS02980	AWY96_02980	KYQ97514.1_583	cysT	Sulfate thiosulfate transporter subunit	148.256995716088	-3.32759768591713	0.905000056492882	-3.67690329082681	0.0002360824910322	0.0042147668251928	P	GO:0005575,GO:0005623,GO:0005886,GO:0006810,GO:0006811,GO:0006820,GO:0008150,GO:0008272,GO:0015698,GO:0016020,GO:0044464,GO:0051179,GO:0051234,GO:0071944,GO:0072348	-	ko:K02046	ko00920,ko02010,map00920,map02010	M00185	-	-	ko00000,ko00001,ko00002,ko02000	3.A.1.6.1,3.A.1.6.3	-
AWY96_RS05680	AWY96_05680	KYQ98021.1_1112	fhuD	Iron-hydroxamate transporter substrate-binding subunit	12.8856513836966	-2.96690758091685	0.798002476794439	-3.71791775989827	0.0002008716359979	0.0038252261349263	P	GO:0005575,GO:0005623,GO:0030288,GO:0030313,GO:0031975,GO:0042597,GO:0044464	-	ko:K02016	ko02010,map02010	M00240	-	-	ko00000,ko00001,ko00002,ko02000	3.A.1.14	-
AWY96_RS06565	AWY96_06560	KYQ98187.1_1287	phoA	Belongs to the alkaline phosphatase family	51.6742821248669	-1.93155410918296	0.562975586558247	-3.43097312796728	0.0006014201745454	0.0082499897389624	P	-	3.1.3.1	ko:K01077	ko00730,ko00790,ko01100,ko02020,map00730,map00790,map01100,map02020	M00126	R02135,R04620	RC00017	ko00000,ko00001,ko00002,ko00537,ko01000,ko04147	-	-
AWY96_RS08305	AWY96_08300	KYQ98514.1_1626	glpE	Catalyzes, although with low efficiency, the sulfur transfer reaction from thiosulfate to cyanide	90.9914432433095	-1.98984985226983	0.417987249815329	-4.76055155545765	1.93064606514351e-06	0.0001065365601401	P	GO:0003674,GO:0003824,GO:0004792,GO:0005575,GO:0005622,GO:0005623,GO:0005737,GO:0016740,GO:0016782,GO:0016783,GO:0044424,GO:0044464	2.8.1.1	ko:K02439	ko00920,ko01110,ko01120,map00920,map01110,map01120	-	R01931	-	ko00000,ko00001,ko01000	-	-
AWY96_RS13465	AWY96_13460	KYQ99463.1_2619	cysJ	Component of the sulfite reductase complex that catalyzes the 6-electron reduction of sulfite to sulfide. This is one of several activities required for the biosynthesis of L- cysteine from sulfate. The flavoprotein component catalyzes the electron flow from NADPH - FAD - FMN to the hemoprotein component	559.086986693291	-2.44758028622734	0.894604846225175	-2.73593452634984	0.006220340106824	0.0400079093493214	P	GO:0000166,GO:0003674,GO:0003824,GO:0005488,GO:0005575,GO:0005622,GO:0005623,GO:0008150,GO:0008152,GO:0009337,GO:0010181,GO:0016491,GO:0016645,GO:0016646,GO:0032553,GO:0032991,GO:0036094,GO:0042602,GO:0043167,GO:0043168,GO:0044424,GO:0044464,GO:0048037,GO:0050660,GO:0050661,GO:0050662,GO:0055114,GO:0070401,GO:0097159,GO:0097367,GO:1901265,GO:1901363	1.8.1.2	ko:K00380	ko00920,ko01100,ko01120,map00920,map01100,map01120	M00176	R00858	RC00065	ko00000,ko00001,ko00002,ko01000	-	-
AWY96_RS15395	AWY96_15390	KYQ94792.1_2990	kdpC	Part of the high-affinity ATP-driven potassium transport (or Kdp) system, which catalyzes the hydrolysis of ATP coupled with the electrogenic transport of potassium into the cytoplasm. This subunit acts as a catalytic chaperone that increases the ATP- binding affinity of the ATP-hydrolyzing subunit KdpB by the formation of a transient KdpB KdpC ATP ternary complex	25.9547937827435	-1.67048984115628	0.53494747257466	-3.12271751302299	0.0017918964363287	0.0179411321542523	P	GO:0003674,GO:0003824,GO:0005215,GO:0005575,GO:0006810,GO:0006811,GO:0006812,GO:0006813,GO:0008150,GO:0008324,GO:0008556,GO:0009987,GO:0015075,GO:0015077,GO:0015079,GO:0015318,GO:0015399,GO:0015405,GO:0015662,GO:0015672,GO:0016020,GO:0016021,GO:0016462,GO:0016787,GO:0016817,GO:0016818,GO:0016887,GO:0017111,GO:0019829,GO:0022804,GO:0022853,GO:0022857,GO:0022890,GO:0030001,GO:0031224,GO:0034220,GO:…	3.6.3.12	ko:K01548	ko02020,map02020	-	-	-	ko00000,ko00001,ko01000	3.A.3.7	-
AWY96_RS15725	AWY96_15720	KYQ94848.1_3049	modC	Part of the ABC transporter complex ModABC involved in molybdenum import. Responsible for energy coupling to the transport system	25.1738726739584	-2.21030367351181	0.810189643324733	-2.72813123658494	0.0063694261936599	0.0404389743872373	P	GO:0000166,GO:0003674,GO:0003824,GO:0005215,GO:0005488,GO:0005524,GO:0005575,GO:0005623,GO:0005886,GO:0006810,GO:0006811,GO:0006820,GO:0008144,GO:0008150,GO:0008509,GO:0015075,GO:0015098,GO:0015103,GO:0015318,GO:0015399,GO:0015405,GO:0015412,GO:0015689,GO:0015698,GO:0016020,GO:0016462,GO:0016787,GO:0016817,GO:0016818,GO:0016887,GO:0017076,GO:0017111,GO:0022804,GO:0022857,GO:0030554,GO:0032553,GO:…	3.6.3.29	ko:K02017	ko02010,map02010	M00189	-	-	ko00000,ko00001,ko00002,ko01000,ko02000	3.A.1.8	-
AWY96_RS15995	AWY96_15990	KYQ94897.1_3103	nlpA	Belongs to the nlpA lipoprotein family	131.759250101604	-2.48551876944672	0.634655386226935	-3.91632817334662	8.99078425317638e-05	0.0021091424315664	P	GO:0005575,GO:0005623,GO:0005886,GO:0016020,GO:0044464,GO:0071944	-	ko:K02073	ko02010,map02010	M00238	-	-	ko00000,ko00001,ko00002,ko02000	3.A.1.24	-
AWY96_RS19845	AWY96_19845	KYQ95624.1_3865	hemR	TonB dependent receptor	503.066756947973	-1.73915856574857	0.434077882255449	-4.00655881546412	6.16097888939595e-05	0.0016084792197261	P	GO:0005575,GO:0005623,GO:0008150,GO:0009279,GO:0009987,GO:0010035,GO:0010038,GO:0010039,GO:0016020,GO:0019867,GO:0030312,GO:0030313,GO:0031975,GO:0042221,GO:0044462,GO:0044464,GO:0050896,GO:0051716,GO:0070887,GO:0071241,GO:0071248,GO:0071281,GO:0071944	-	ko:K16087	-	-	-	-	ko00000,ko02000	1.B.14.2	-
SECONDARY METABOLITES BIOSYNTHESIS, TRANSPORT AND CATABOLISM
Gene_id (new)	Gene_id (old)	prot_ids	Preferred_name	Description	baseMean	log2FoldChange	lfcSE	stat	pvalue	padj	COG_category	GOs	EC	KEGG_ko	KEGG_Pathway	KEGG_Module	KEGG_Reaction	KEGG_rclass	BRITE	KEGG_TC	CAZy
AWY96_RS03875	AWY96_03875	KYQ97686.1_762	-	Spermidine dehydrogenase	66.073982576491	-1.88822002810027	0.564353261110463	-3.34581220348557	0.0008204194074102	0.0103748870895417	Q	-	1.5.99.6	ko:K00316	ko00330,ko00410,ko01100,map00330,map00410,map01100	-	R01914,R01915	RC00053,RC00225	ko00000,ko00001,ko01000	-	-
AWY96_RS23180	AWY96_23175	KYQ96246.1_4524	cmoA	Catalyzes the conversion of S-adenosyl-L-methionine (SAM) to carboxy-S-adenosyl-L-methionine (Cx-SAM)	165.438967860451	-1.88303947299068	0.590776967799842	-3.18739486409474	0.0014356063916073	0.0153891934605861	Q	GO:0002097,GO:0002098,GO:0005575,GO:0005622,GO:0005623,GO:0005737,GO:0005829,GO:0006139,GO:0006396,GO:0006399,GO:0006400,GO:0006725,GO:0006807,GO:0008033,GO:0008150,GO:0008152,GO:0009451,GO:0009987,GO:0010467,GO:0016070,GO:0034470,GO:0034641,GO:0034660,GO:0043170,GO:0043412,GO:0044237,GO:0044238,GO:0044424,GO:0044444,GO:0044464,GO:0046483,GO:0071704,GO:0090304,GO:1901360	-	ko:K15256	-	-	-	-	ko00000,ko01000,ko03016	-	-
SIGNAL TRANSDUCTION MECHANISMS
Gene_id (new)	Gene_id (old)	prot_ids	Preferred_name	Description	baseMean	log2FoldChange	lfcSE	stat	pvalue	padj	COG_category	GOs	EC	KEGG_ko	KEGG_Pathway	KEGG_Module	KEGG_Reaction	KEGG_rclass	BRITE	KEGG_TC	CAZy
AWY96_RS02685	AWY96_02685	KYQ99551.1_530	ypdA	Histidine kinase	62.8058134667347	-1.69115143228455	0.537126461844176	-3.14851632235382	0.0016410155859675	0.0169548333733156	T	GO:0000155,GO:0000160,GO:0003674,GO:0003824,GO:0004672,GO:0004673,GO:0005575,GO:0005623,GO:0005886,GO:0006464,GO:0006468,GO:0006793,GO:0006796,GO:0006807,GO:0007154,GO:0007165,GO:0007584,GO:0008150,GO:0008152,GO:0009605,GO:0009987,GO:0009991,GO:0016020,GO:0016301,GO:0016310,GO:0016740,GO:0016772,GO:0016773,GO:0016775,GO:0018106,GO:0018193,GO:0018202,GO:0019538,GO:0023014,GO:0023052,GO:0031667,GO:…	2.7.13.3	ko:K02478	-	-	-	-	ko00000,ko01000,ko01001,ko02022	-	-
AWY96_RS02945	AWY96_02945	KYQ97507.1_576	cpxA_1	Histidine kinase	36.8987639685627	-1.91918392408184	0.631153223296884	-3.04075754229189	0.0023598377574407	0.0211818339189133	T	-	2.7.13.3	ko:K02484,ko:K07640	ko01503,ko02020,map01503,map02020	M00447,M00727,M00728	-	-	ko00000,ko00001,ko00002,ko01000,ko01001,ko02022	-	-
AWY96_RS04360	AWY96_04360	KYQ97776.1_858	citA	Histidine kinase	204.388446962279	-1.70308957737901	0.425440164727017	-4.00312363190201	6.25116137688465e-05	0.0016146616833059	T	-	2.7.13.3	ko:K07700	ko02020,map02020	M00486	-	-	ko00000,ko00001,ko00002,ko01000,ko01001,ko02022	-	-
AWY96_RS05735	AWY96_05735	KYQ98031.1_1123	qseC	Two-component sensor kinase N-terminal	34.2445708547322	-2.51167339535553	0.681586373833357	-3.68504050518125	0.000228666271748	0.0041436554899796	T	GO:0005575,GO:0005623,GO:0005886,GO:0016020,GO:0044464,GO:0071944	2.7.13.3	ko:K07645	ko02020,ko02024,map02020,map02024	M00453	-	-	ko00000,ko00001,ko00002,ko01000,ko01001,ko02022	-	-
AWY96_RS15100	AWY96_15095	KYQ94742.1_2937	adrA	diguanylate cyclase	54.2356770813401	-2.11556555583254	0.741399722329137	-2.8534749772854	0.0043243933368962	0.0315304114774294	T	GO:0003674,GO:0003824,GO:0016740,GO:0016772,GO:0016779,GO:0052621	2.7.7.65	ko:K18968	ko02026,map02026	-	-	-	ko00000,ko00001,ko01000,ko02000	9.B.34.1.2	-
AWY96_RS16095	AWY96_16090	KYQ94916.1_3123	-	phosphoprotein phosphatase activity	272.358367810661	-1.89557549620511	0.664849485121916	-2.85113478858678	0.0043563498351554	0.0317122509572291	T	-	-	-	-	-	-	-	-	-	-
AWY96_RS18785	AWY96_18780	KYQ95423.1_3653	dksA3	Prokaryotic dksA/traR C4-type zinc finger	136.765639945942	-1.84768168193798	0.711607443517036	-2.5964900996623	0.0094181619818784	0.0509861701047956	T	-	-	ko:K06204	ko02026,map02026	-	-	-	ko00000,ko00001,ko03000,ko03009,ko03021	-	-
INSTRACELLULAR TRAFFICKING, SECRETION, AND VESICULAR TRANSPORT
Gene_id (new)	Gene_id (old)	prot_ids	Preferred_name	Description	baseMean	log2FoldChange	lfcSE	stat	pvalue	padj	COG_category	GOs	EC	KEGG_ko	KEGG_Pathway	KEGG_Module	KEGG_Reaction	KEGG_rclass	BRITE	KEGG_TC	CAZy
AWY96_RS02080	AWY96_02080	KYQ97352.1_410	-	Major Facilitator Superfamily	7040.57189964127	-1.58721010318732	0.351676941284946	-4.51326179472564	6.38381415695056e-06	0.0002952362052014	EGP	-	-	-	-	-	-	-	-	-	-
AWY96_RS02405	AWY96_02405	KYQ97415.1_475	yfcJ	MFS-type transporter	75.2272243355447	-1.78624275619696	0.39884624341263	-4.47852470895405	7.51606717960261e-06	0.0003237607746481	U	GO:0005575,GO:0005623,GO:0005886,GO:0016020,GO:0044464,GO:0071944	-	-	-	-	-	-	-	-	-
AWY96_RS02565	AWY96_02565	KYQ97444.1_507	ccmC	Required for the export of heme to the periplasm for the biogenesis of c-type cytochromes	23.9935072038809	-1.80306012377796	0.688627618281259	-2.61833838189384	0.0088359136507439	0.0495464164988596	U	GO:0005575,GO:0005623,GO:0005886,GO:0005887,GO:0006810,GO:0008150,GO:0008152,GO:0015886,GO:0016020,GO:0016021,GO:0031224,GO:0031226,GO:0044425,GO:0044459,GO:0044464,GO:0051179,GO:0051181,GO:0051234,GO:0055114,GO:0071702,GO:0071705,GO:0071944,GO:1901678	-	ko:K02195	ko02010,map02010	M00259	-	-	ko00000,ko00001,ko00002,ko02000	3.A.1.107	-
AWY96_RS03140	AWY96_03140	KYQ97546.1_615	acrD	Efflux pump membrane transporter	38.3769949577876	-1.82109054502368	0.501442117314873	-3.63170639669295	0.0002815533438932	0.0047852320563331	U	GO:0003674,GO:0005215,GO:0005575,GO:0005623,GO:0005886,GO:0006810,GO:0006811,GO:0006812,GO:0006855,GO:0008150,GO:0008324,GO:0015075,GO:0015077,GO:0015078,GO:0015238,GO:0015291,GO:0015297,GO:0015298,GO:0015299,GO:0015307,GO:0015318,GO:0015672,GO:0015893,GO:0016020,GO:0022804,GO:0022857,GO:0022890,GO:0034220,GO:0042221,GO:0042493,GO:0044464,GO:0046618,GO:0050896,GO:0051179,GO:0051234,GO:0055085,GO:…	-	ko:K18324	ko02020,map02020	M00646	-	-	ko00000,ko00001,ko00002,ko02000	2.A.6.2.7	-
AWY96_RS03470	AWY96_03470	KYQ97609.1_681	mdtA	Belongs to the membrane fusion protein (MFP) (TC 8.A.1) family	38.6992579785202	-2.08100333400747	0.63016668741941	-3.30230616050075	0.0009589334065193	0.0116482334393811	U	GO:0008150,GO:0008219,GO:0009987,GO:0012501	-	ko:K07799,ko:K21135	ko02020,map02020	M00648,M00822	-	-	ko00000,ko00001,ko00002,ko02000	2.A.6.2.35,8.A.1	-
AWY96_RS03480	AWY96_03480	KYQ97611.1_683	mdtC	Belongs to the resistance-nodulation-cell division (RND) (TC 2.A.6) family	77.7198282259289	-1.91481482654935	0.537989561830535	-3.55920442031273	0.0003719799209847	0.0058046616038386	U	GO:0003674,GO:0005215,GO:0005575,GO:0005623,GO:0005886,GO:0005887,GO:0006810,GO:0006811,GO:0006812,GO:0006855,GO:0008150,GO:0008324,GO:0015075,GO:0015077,GO:0015078,GO:0015238,GO:0015291,GO:0015297,GO:0015298,GO:0015299,GO:0015307,GO:0015318,GO:0015672,GO:0015893,GO:0016020,GO:0016021,GO:0022804,GO:0022857,GO:0022890,GO:0031224,GO:0031226,GO:0034220,GO:0042221,GO:0042493,GO:0044425,GO:0044459,GO:…	-	ko:K07789	ko02020,map02020	M00648	-	-	ko00000,ko00001,ko00002,ko02000	2.A.6.2	-
AWY96_RS03720	AWY96_03720	KYQ97656.1_731	-	Sodium Bile acid symporter family	68.0603157380974	-1.64431446672727	0.506274391302741	-3.24787209263366	0.0011627152592022	0.0131122006040146	S	-	-	ko:K07088	-	-	-	-	ko00000	-	-
AWY96_RS06240	AWY96_06235	KYQ98125.1_1222	hoxN	Belongs to the NiCoT transporter (TC 2.A.52) family	76.5127700424922	-2.91832060836762	0.762359371516524	-3.82801171914808	0.0001291826069971	0.0027880477314584	U	-	-	ko:K07241	-	-	-	-	ko00000,ko02000	2.A.52.1	-
	AWY96_07150	AWY96_07150_1403	-	Large exoproteins involved in heme utilization or adhesion	53.3089687514766	-1.69860339192674	0.579654106324562	-2.93037412034764	0.0033855412985488	0.027084330388391	U	-	-	ko:K15125	ko05133,map05133	-	-	-	ko00000,ko00001,ko00536	-	-
AWY96_RS09915	AWY96_09910	KYQ98809.1_1938	yidE	transport protein	20.054152152857	-2.3364244640719	0.758292500521486	-3.08116520005818	0.0020619221450314	0.0195239229262461	U	GO:0005575,GO:0005623,GO:0005886,GO:0016020,GO:0044464,GO:0071944	-	ko:K07085	-	-	-	-	ko00000	2.A.81	-
AWY96_RS10510	AWY96_10505	KYQ98920.1_2055	dctA	Responsible for the transport of dicarboxylates such as succinate, fumarate, and malate across the membrane	166.938707694475	-1.65110190483787	0.395198212511159	-4.17790833198985	2.94202174143441e-05	0.0009217069404132	U	GO:0003333,GO:0003674,GO:0005215,GO:0005310,GO:0005326,GO:0005342,GO:0005575,GO:0005623,GO:0005886,GO:0005887,GO:0006810,GO:0006811,GO:0006812,GO:0006820,GO:0006835,GO:0006836,GO:0006855,GO:0006865,GO:0006950,GO:0006974,GO:0008150,GO:0008324,GO:0008509,GO:0008514,GO:0009987,GO:0015075,GO:0015077,GO:0015078,GO:0015138,GO:0015140,GO:0015141,GO:0015171,GO:0015172,GO:0015179,GO:0015183,GO:0015238,GO:…	-	ko:K11102,ko:K11103	ko02020,map02020	-	-	-	ko00000,ko00001,ko02000	2.A.23.1.1,2.A.23.1.2,2.A.23.1.3,2.A.23.1.6,2.A.23.1.7	-
AWY96_RS10875	AWY96_10870	KYQ98987.1_2124	livH	Belongs to the binding-protein-dependent transport system permease family	160.489513858033	-1.86132040356923	0.35732239492504	-5.20907849607272	1.89780817310343e-07	1.56199262518479e-05	U	GO:0003333,GO:0003674,GO:0005215,GO:0005304,GO:0005342,GO:0005575,GO:0005623,GO:0005886,GO:0005887,GO:0006810,GO:0006811,GO:0006812,GO:0006820,GO:0006855,GO:0006865,GO:0008150,GO:0008324,GO:0008509,GO:0008514,GO:0015075,GO:0015171,GO:0015173,GO:0015175,GO:0015179,GO:0015188,GO:0015190,GO:0015192,GO:0015238,GO:0015318,GO:0015658,GO:0015711,GO:0015801,GO:0015803,GO:0015804,GO:0015807,GO:0015818,GO:…	-	ko:K01997	ko02010,ko02024,map02010,map02024	M00237	-	-	ko00000,ko00001,ko00002,ko02000	3.A.1.4	-
AWY96_RS11365	AWY96_11360	KYQ99068.1_2208	dcuA	Responsible for the transport of C4-dicarboxylates from the periplasm across the inner membrane	229.454776418091	-1.83074975555442	0.686139678836218	-2.66818814306091	0.0076261539539156	0.0449999464641376	U	GO:0003674,GO:0005215,GO:0005310,GO:0005342,GO:0005469,GO:0005575,GO:0005623,GO:0005886,GO:0005887,GO:0006810,GO:0006811,GO:0006820,GO:0006835,GO:0006855,GO:0008150,GO:0008509,GO:0008514,GO:0015075,GO:0015138,GO:0015141,GO:0015238,GO:0015291,GO:0015297,GO:0015318,GO:0015556,GO:0015711,GO:0015740,GO:0015741,GO:0015744,GO:0015849,GO:0015893,GO:0016020,GO:0016021,GO:0022804,GO:0022857,GO:0031224,GO:…	-	ko:K07791	-	-	-	-	ko00000,ko02000	2.A.13.1	-
AWY96_RS11410	AWY96_11405	KYQ99077.1_2217	sugE	Member of the SMR family of proton-dependent drug efflux transporters	49.8848703257691	-1.87890315119895	0.550749726358789	-3.41153714886265	0.0006459769840469	0.0087621905992518	U	GO:0005575,GO:0005623,GO:0005886,GO:0005887,GO:0006810,GO:0008150,GO:0015893,GO:0016020,GO:0016021,GO:0031224,GO:0031226,GO:0042221,GO:0042493,GO:0044425,GO:0044459,GO:0044464,GO:0046618,GO:0050896,GO:0051179,GO:0051234,GO:0055085,GO:0071944	-	ko:K03297,ko:K11741	-	-	-	-	ko00000,ko02000	2.A.7.1	-
AWY96_RS12630	AWY96_12625	KYQ99301.1_2455	-	Major Facilitator Superfamily	21.1024357017686	-2.04081887450106	0.546695184124736	-3.73301052170129	0.0001892046877602	0.0036751118550552	EGP	-	-	-	-	-	-	-	-	-	-
AWY96_RS15555	AWY96_15550	KYQ94823.1_3022	tolR	involved in the tonB-independent uptake of group A colicins	292.604213245412	-1.98732416216503	0.672802179324938	-2.95380161247252	0.0031388571672187	0.0258782519592771	U	GO:0005575,GO:0005623,GO:0005886,GO:0005887,GO:0006810,GO:0008150,GO:0015833,GO:0015893,GO:0016020,GO:0016021,GO:0031224,GO:0031226,GO:0032153,GO:0042221,GO:0042493,GO:0042886,GO:0042891,GO:0043213,GO:0044425,GO:0044459,GO:0044464,GO:0050896,GO:0051179,GO:0051234,GO:0071702,GO:0071705,GO:0071944	-	ko:K03560	-	-	-	-	ko00000,ko02000	1.A.30.2.2	-
AWY96_RS16165	AWY96_16160	KYQ94930.1_3137	-	Major Facilitator Superfamily	12.917655511248	-2.0281422501391	0.719035397316307	-2.82064312509348	0.0047927488254538	0.0334143572019752	EGP	-	-	-	-	-	-	-	-	-	-
AWY96_RS20910	AWY96_20905	KYQ95821.1_4074	-	Major Facilitator Superfamily	13.4070977123984	-3.45422092953407	0.836735969788608	-4.12820896226887	3.65599801158934e-05	0.0010671223688174	EGP	-	-	-	-	-	-	-	-	-	-
DEFENSE MECHANISMS
Gene_id (new)	Gene_id (old)	prot_ids	Preferred_name	Description	baseMean	log2FoldChange	lfcSE	stat	pvalue	padj	COG_category	GOs	EC	KEGG_ko	KEGG_Pathway	KEGG_Module	KEGG_Reaction	KEGG_rclass	BRITE	KEGG_TC	CAZy
AWY96_RS00260	AWY96_00260	KYQ97015.1_52	-	HlyD family secretion protein	27.827964471999	-1.59200065001249	0.569440528644404	-2.79572768345515	0.0051783012398643	0.0353171781190748	V	-	-	-	-	-	-	-	-	-	-
AWY96_RS22230	AWY96_22225	KYQ96068.1_4338	asr	Required for growth and or survival at acidic conditions	242.029491878495	-2.09193376748915	0.52572767978072	-3.97912046092321	6.91706890820481e-05	0.0017228644328658	S	-	-	-	-	-	-	-	-	-	-
UNKNOWN FUNCTION
Gene_id (new)	Gene_id (old)	prot_ids	Preferred_name	Description	baseMean	log2FoldChange	lfcSE	stat	pvalue	padj	COG_category	GOs	EC	KEGG_ko	KEGG_Pathway	KEGG_Module	KEGG_Reaction	KEGG_rclass	BRITE	KEGG_TC	CAZy
AWY96_RS00220	AWY96_00220	KYQ97007.1_44			78.3508593792882	-1.534756345103	0.509370869339736	-3.01304302519773	0.0025864224553086	0.0226708798609721
AWY96_RS01490	AWY96_01490	AWY96_01490_295	traC	Domain of unknown function (DUF1738)	1046.39497752814	-2.2115125159344	0.665355763478328	-3.32380455288027	0.0008879840527727	0.0109682990171982	L	-	-	-	-	-	-	-	-	-	-
AWY96_RS02075	AWY96_02075	KYQ97351.1_409	ycdZ	Protein of unknown function (DUF1097)	31.1634120742302	-2.05534938204573	0.691285939470735	-2.97322607721394	0.0029468730863286	0.0251052907144067	S	GO:0005575,GO:0005623,GO:0005886,GO:0016020,GO:0044464,GO:0071944	-	-	-	-	-	-	-	-	-
AWY96_RS02645	AWY96_02645	KYQ97458.1_522	-	Protein of unknown function (DUF805)	121.444563238371	-2.47222302872411	0.693459319109751	-3.56505848374479	0.0003637750631312	0.0057487082879674	S	-	-	-	-	-	-	-	-	-	-
AWY96_RS02890	AWY96_02890	KYQ97496.1_565	flxA	FlxA-like protein	58.2466854928569	-2.05782981735041	0.53463250136307	-3.84905484066883	0.0001185744611592	0.0025936828080597	S	-	-	-	-	-	-	-	-	-	-
AWY96_RS03390	AWY96_03390	KYQ97593.1_665	-	MTH538 TIR-like domain (DUF1863)	1072.53995562839	-1.72702689000839	0.501251995958475	-3.44542646001048	0.000570159084953	0.0079789409698332	S	-	-	-	-	-	-	-	-	-	-
AWY96_RS04710	AWY96_04710	KYQ99572.1_923	ygdD	Protein of unknown function (DUF423)	57.7244227512665	-1.85542019422086	0.519952588542272	-3.56844111387671	0.0003591115409127	0.0057175266972865	S	GO:0005575,GO:0005623,GO:0005886,GO:0016020,GO:0044464,GO:0071944	-	-	-	-	-	-	-	-	-
AWY96_RS04920	AWY96_04920	KYQ97876.1_962		tetratricopeptide repeat protein	41.6190723887661	-1.96321746543826	0.491033838396441	-3.99813070286458	6.38446955161466e-05	0.0016317360075074			-	-	-	-	-	-	-	-	-
AWY96_RS05200	AWY96_05200	KYQ97930.1_1018		-	27.1543944133109	-1.7149532565278	0.556686448654695	-3.08064487769049	0.002065528398349	0.0195239229262461			-	-	-	-	-	-	-	-	-
AWY96_RS05935	AWY96_05935	KYQ98069.1_1163	yggU	Belongs to the UPF0235 family	101.957488518293	-1.7738812288715	0.427377667217478	-4.15061750984952	3.31579478407572e-05	0.0010063437169669	S	-	-	ko:K09131	-	-	-	-	ko00000	-	-
AWY96_RS06140	AWY96_06135	KYQ98105.1_1202		-	9736.55948988139	-2.41403481217918	0.426253019725298	-5.6633846576264	1.48415945880669e-08	1.80176958299132e-06			-	-	-	-	-	-	-	-	-
AWY96_RS08585	AWY96_08580	KYQ98570.1_1682	-	Protein of unknown function (DUF3313)	38.1801633755201	-1.97771463085036	0.753326377265645	-2.62530914957324	0.0086570325669127	0.0490531506941989	S	-	-	-	-	-	-	-	-	-	-
AWY96_RS09455	AWY96_09450	KYQ99605.1_1850	-	Protein of unknown function (DUF3574)	54.183981470697	-2.02018016075333	0.47954747090371	-4.21268025237686	2.52358182668034e-05	0.0008169675566906	J	-	-	-	-	-	-	-	-	-	-
AWY96_RS11190	AWY96_11185	KYQ99039.1_2178	-	Thioesterase-like superfamily	41.4526604989552	-1.91777712662876	0.430896544948755	-4.45066721724778	8.56039076426415e-06	0.0003512698046061	S	-	-	-	-	-	-	-	-	-	-
AWY96_RS11300	AWY96_11295	KYQ99056.1_2196	yjcH	-	52.3272260986592	-1.8991304165536	0.422993846971897	-4.48973532392725	7.13117264797355e-06	0.0003176970126473	S	GO:0005575,GO:0005623,GO:0005886,GO:0016020,GO:0044464,GO:0071944	-	-	-	-	-	-	-	-	-
AWY96_RS11530	AWY96_11525	KYQ99097.1_2238	yjeT	Uncharacterized protein conserved in bacteria (DUF2065)	48.0685032660799	-2.22180685350404	0.603909235330677	-3.67904102722898	0.0002341126078873	0.0041950214904096	S	-	-	ko:K09937	-	-	-	-	ko00000	-	-
AWY96_RS12120	AWY96_12115	KYQ99206.1_2354	IV02_06045	Circularly permuted ATP-grasp type 2	94.1739385597692	-1.71357200583351	0.475388887832484	-3.60456891124752	0.0003126714815436	0.0051295024134322	S	-	-	-	-	-	-	-	-	-	-
AWY96_RS12880	AWY96_12875	KYQ99348.1_2502	yaaH	GPR1/FUN34/yaaH family	46.1638154091451	-1.51223559260539	0.587943459173424	-2.57207656452443	0.0101090532564027	0.0537673194009763	S	GO:0003674,GO:0005215,GO:0005342,GO:0005575,GO:0005623,GO:0005886,GO:0006810,GO:0006811,GO:0006812,GO:0006820,GO:0006835,GO:0006846,GO:0006855,GO:0008028,GO:0008150,GO:0008324,GO:0008509,GO:0008514,GO:0015075,GO:0015077,GO:0015078,GO:0015123,GO:0015238,GO:0015291,GO:0015293,GO:0015294,GO:0015295,GO:0015318,GO:0015355,GO:0015360,GO:0015672,GO:0015711,GO:0015718,GO:0015740,GO:0015744,GO:0015849,GO:…	-	ko:K07034	-	-	-	-	ko00000	-	-
AWY96_RS13710	AWY96_13705	KYQ99506.1_2664	FII	major tail tube protein	21.7912139945883	-1.98882914834707	0.54988081090209	-3.61683679247573	0.000298225208929	0.0049765691221979	S	-	-	ko:K06908	-	-	-	-	ko00000	-	-
AWY96_RS14080	AWY96_14075	KYQ94549.1_2735		-	143.838532553365	-1.50567524014218	0.453940623805429	-3.31689908587594	0.0009102248687744	0.0111900049690348			-	-	-	-	-	-	-	-	-
AWY96_RS14970	AWY96_14965	KYQ94718.1_2911		membrane protein	1448.02626679158	-2.09252877597996	0.692768734038874	-3.02053004583567	0.00252332671334	0.0221979610869189
AWY96_RS16085	AWY96_16080	KYQ94914.1_3121		ATP-grasp domain-containing protein	250.10945160404	-1.85222619875428	0.495665049285058	-3.73685052320293	0.0001863396210441	0.0036339967863062
AWY96_RS16100	AWY96_16095	KYQ94917.1_3124		-	387.644070109183	-2.27161543086119	0.508485852786959	-4.46741127292077	7.91718312429662e-06	0.0003314296659619
AWY96_RS16115	AWY96_16110	KYQ94920.1_3127		class I SAM-dependent methyltransferase	5610.64351503318	-1.75819989332932	0.684260942636737	-2.56948743348444	0.0101849085704596	0.0540523672329526
AWY96_RS16130	AWY96_16125	KYQ94923.1_3130	pcaD	alpha/beta hydrolase fold	105.349389673384	-1.78788074226694	0.545447376657734	-3.27782444059462	0.0010461043560188	0.012359812050675	S	-	3.1.1.24,4.1.1.44	ko:K01055,ko:K14727	ko00362,ko01100,ko01120,ko01220,map00362,map01100,map01120,map01220	M00568	R02991,R03470	RC00825,RC00938	ko00000,ko00001,ko00002,ko01000	-	-
AWY96_RS16330	AWY96_16325	KYQ94961.1_3170	-	Protein of unknown function (DUF1456)	171.422097692019	-2.04841263639975	0.560209168504251	-3.65651394437006	0.000255668509492	0.0044659218780334	S	-	-	-	-	-	-	-	-	-	-
AWY96_RS17435	AWY96_17430	KYQ95172.1_3391	ybjC	Protein of unknown function (DUF1418)	13.2364008190944	-2.05207209987334	0.704860873005657	-2.91131509559174	0.0035991086033977	0.0279305213402357	S	-	-	-	-	-	-	-	-	-	-
AWY96_RS17550	AWY96_17545	KYQ95194.1_3414	-	Protein of unknown function (DUF1294)	20.1636293272848	-1.92652094353056	0.731248644871067	-2.63456343754352	0.0084245559626217	0.0480724368442902	S	-	-	-	-	-	-	-	-	-	-
AWY96_RS17800	AWY96_17795	KYQ95243.1_3464	ycbJ	Phosphotransferase enzyme family	57.7546760724793	-1.54892398390755	0.532528369367396	-2.90862247535761	0.003630249495072	0.0280708464141242	S	-	-	-	-	-	-	-	-	-	-
	AWY96_18415	KYQ95353.1_3582		-	112.087916125345	-1.58913355703517	0.405651313891574	-3.91748652750555	8.94770448429622e-05	0.0021091424315664
	AWY96_18865	KYQ95438.1_3670		-	61.6338558647473	-2.81368881411907	0.490234377881269	-5.73947675044634	9.49695195090393e-09	1.21361049141025e-06
AWY96_RS19275	AWY96_19270	KYQ95516.1_3751		-	19.1975562702838	-1.88985396051124	0.725631223688643	-2.60442756432728	0.0092027871536266	0.0501948677582048			-	-	-	-	-	-	-	-	-
AWY96_RS19490	AWY96_19490	KYQ95557.1_3794	-	Putative Glutathione-dependent formaldehyde-activating enzyme family	48.3255571050871	-3.78053599967549	0.719210158677163	-5.2565108460495	1.4681412205565e-07	1.25075329246006e-05	S	-	-	-	-	-	-	-	-	-	-
AWY96_RS19945	AWY96_19945	KYQ95642.1_3885	-	Cupin 2, conserved barrel domain protein	92.6379936116653	-1.57456417075942	0.501807959156555	-3.13778237676017	0.0017023121531823	0.0174148042010864	S	-	-	-	-	-	-	-	-	-	-
AWY96_RS20740	AWY96_20735	KYQ95788.1_4040		-	1210.59365983041	-4.33605839071348	0.497000843445429	-8.72444875677476	2.67480379166477e-18	2.1648078687206902e-15
AWY96_RS20745	AWY96_20740	KYQ95789.1_4041		-	1011.65499916367	-4.84241033117655	0.449871464765919	-10.7639864059753	5.09187644016061e-27	1.2363075996710001e-23			-	-	-	-	-	-	-	-	-
AWY96_RS20965	AWY96_20960	KYQ95831.1_4085		-	20.6724455062501	-1.94615587178842	0.725245234880386	-2.68344523781587	0.0072867907894071	0.0438563967927117			-	-	-	-	-	-	-	-	-
AWY96_RS24620	AWY96_24620	KYQ96527.1_4813	-	Cupin domain	21.0759847406385	-2.02168084378596	0.640705892774325	-3.15539605080245	0.0016028036920159	0.0167021775288187	S	-	-	-	-	-	-	-	-	-	-
