# Supplementary material for: Auxin-mediated regulation of susceptibility to toxic metabolites, c-di-GMP levels, and phage infection in the rhizobacterium Serratia plymuthica
Source: mSystems. 2024 Jun 5;9(7):e00165-24. doi: 10.1128/msystems.00165-24 (PMC11264596; doi:10.1128/msystems.00165-24)
Supplement: Table S2 — Genes modulated by the addition of 0.25 mM IAA. [file msystems.00165-24-s0002.xlsx]

## Sheet: 250 uM IAA vs control
Supplementary Table 2: Genes modulated by the addition of 0.25 mM indole-3-acetic acid (IAA). The genes that are differentially regulated when exposed to 0.25 mM IAA were functionally classified using COG terms (Galperin et al. (2021) Nucleic Acids Res 49:D274-D281), and PFAM & Interpro databases. Only genes with a Log2FC ≥|1.5| and FDR correction ≤0.05 are listed.
UP-REGULATED GENES
ENERGY PRODUCTION AND CONVERSION
Gene_id (new)	Gene_id (old)	Protein_ids	Preferred_name	Description	baseMean	log2FoldChange	lfcSE	stat	pvalue	padj	COG_category	GOs	EC	KEGG_ko	KEGG_Pathway	KEGG_Module	KEGG_Reaction	KEGG_rclass	BRITE	KEGG_TC	PFAMs
AWY96_RS06475	AWY96_06470	KYQ98170.1_1269	mdaB	NADPH quinone reductase MdaB protein	69.8479	2.97806	0.743115	4.00754	6.13546e-05	0.0139012	S	GO:0000166,GO:0003674,GO:0003824,GO:0005488,GO:0005575,GO:0005622,GO:0005623,GO:0005737,GO:0005829,GO:0008150,GO:0008152,GO:0008753,GO:0016491,GO:0016651,GO:0016655,GO:0036094,GO:0043167,GO:0043168,GO:0044424,GO:0044444,GO:0044464,GO:0048037,GO:0050660,GO:0050662,GO:0055114,GO:0097159,GO:1901265,GO:1901363	-	ko:K03923	-	-	-	-	ko00000	-	Flavodoxin_2
AWY96_RS12020	AWY96_12015	KYQ99188.1_2334	ywrO	oxidoreductase protein	39.2337	4.61917	1.26057	3.66435	0.000247968	0.0304286	S	-	-	-	-	-	-	-	-	-	Flavodoxin_2
AWY96_RS12770	AWY96_12765	KYQ99326.1_2480	-	NADPH:quinone reductase protein	372.518	1.80857	0.497161	3.63778	0.000274996	0.0304286	C	-	-	-	-	-	-	-	-	-	ADH_N,ADH_zinc_N_2
AWY96_RS16405	AWY96_16400	KYQ94976.1_3185	-	FAD-dependent oxidoreductase	780.263	1.69339	0.447575	3.78348	0.000154653	0.0237368	CH	-	-	-	-	-	-	-	-	-	FAD_binding_3
AWY96_RS20640	AWY96_20640	KYQ95771.1_4021	-	ferredoxin protein	101.883	4.27339	1.12098	3.8122	0.000137737	0.021845	C	GO:0003674,GO:0003824,GO:0006725,GO:0008150,GO:0008152,GO:0009056,GO:0009987,GO:0016491,GO:0016725,GO:0019439,GO:0044237,GO:0044248,GO:0055114	1.17.2.1	ko:K18029	ko00760,ko01120,map00760,map01120	M00622	R09473	RC00589	ko00000,ko00001,ko00002,ko01000	-	Fer2,Fer2_2
AMINO ACID TRANSPORT AND METABOLISM
Gene_id (new)	Gene_id (old)	Protein_ids		Description	baseMean	log2FoldChange	lfcSE	stat	pvalue	padj	COG_category	GOs	EC	KEGG_ko	KEGG_Pathway	KEGG_Module	KEGG_Reaction	KEGG_rclass	BRITE	KEGG_TC	PFAMs
AWY96_RS07645	AWY96_07640	KYQ98395.1_1501	metAS	homoserine O-succinyltransferase protein	7063.36	1.0945	0.26639	4.10863	3.98015e-05	0.00996714	E	GO:0000096,GO:0000097,GO:0003674,GO:0003824,GO:0006082,GO:0006520,GO:0006555,GO:0006790,GO:0006807,GO:0008150,GO:0008152,GO:0008374,GO:0008652,GO:0008899,GO:0009058,GO:0009066,GO:0009067,GO:0009086,GO:0009987,GO:0016053,GO:0016740,GO:0016746,GO:0016747,GO:0016748,GO:0016750,GO:0019752,GO:0043436,GO:0044237,GO:0044238,GO:0044249,GO:0044272,GO:0044281,GO:0044283,GO:0046394,GO:0071704,GO:1901564,GO:…	2.3.1.46	ko:K00651	ko00270,ko00920,ko01100,ko01110,ko01230,map00270,map00920,map01100,map01110,map01230	M00017	R01777	RC00004,RC00041	ko00000,ko00001,ko00002,ko01000	-	HTS
AWY96_RS09110	AWY96_09105	KYQ98661.1_1781	-	lysine transporter LysE protein	138.485	2.08432	0.566605	3.67861	0.000234512	0.0304286	E	-	-	ko:K06895	-	-	-	-	ko00000,ko02000	2.A.75.1	LysE
AWY96_RS17275	AWY96_17270	KYQ95143.1_3359	hisB	bifunctional imidazole glycerol-phosphate dehydratase/histidinol phosphatase protein	744.959	2.25866	0.529754	4.26361	2.01152e-05	0.00638053	E	GO:0000105,GO:0003674,GO:0003824,GO:0004401,GO:0004424,GO:0005488,GO:0005515,GO:0006082,GO:0006520,GO:0006547,GO:0006725,GO:0006793,GO:0006796,GO:0006807,GO:0008150,GO:0008152,GO:0008652,GO:0009058,GO:0009987,GO:0016053,GO:0016311,GO:0016787,GO:0016788,GO:0016791,GO:0016829,GO:0016835,GO:0016836,GO:0018130,GO:0019438,GO:0019752,GO:0034641,GO:0042578,GO:0042802,GO:0043436,GO:0044237,GO:0044238,GO:…	3.1.3.15,4.2.1.19	ko:K01089,ko:K01693	ko00340,ko01100,ko01110,ko01230,map00340,map01100,map01110,map01230	M00026	R03013,R03457	RC00017,RC00932	ko00000,ko00001,ko00002,ko01000	-	Hydrolase_like,IGPD,PNK3P
AWY96_RS17715	AWY96_17710	KYQ95227.1_3447	ansB	L-asparaginase	44.2299	2.50655	0.733168	3.41879	0.000628993	0.0498792	EJ	GO:0003674,GO:0003824,GO:0004067,GO:0005488,GO:0005515,GO:0005575,GO:0005622,GO:0005623,GO:0005737,GO:0005829,GO:0006082,GO:0006520,GO:0006528,GO:0006530,GO:0006807,GO:0008150,GO:0008152,GO:0009056,GO:0009063,GO:0009064,GO:0009065,GO:0009066,GO:0009068,GO:0009987,GO:0016043,GO:0016054,GO:0016787,GO:0016810,GO:0016811,GO:0019752,GO:0022607,GO:0030288,GO:0030313,GO:0031975,GO:0032787,GO:0034641,GO:…	3.5.1.1,3.5.1.38	ko:K01424,ko:K05597	ko00220,ko00250,ko00460,ko00471,ko01100,ko01110,ko02020,map00220,map00250,map00460,map00471,map01100,map01110,map02020	-	R00256,R00485,R01579	RC00010,RC02798	ko00000,ko00001,ko01000	-	Asparaginase
	AWY96_22590	KYQ96138.1_4411	trpG	anthranilate synthase subunit II protein	460.401	1.82376	0.529457	3.44458	0.000571948	0.0485952	EH	GO:0000162,GO:0003674,GO:0003824,GO:0004049,GO:0005575,GO:0005622,GO:0005623,GO:0005737,GO:0005950,GO:0006082,GO:0006520,GO:0006568,GO:0006576,GO:0006586,GO:0006725,GO:0006807,GO:0008150,GO:0008152,GO:0008652,GO:0009058,GO:0009072,GO:0009073,GO:0009308,GO:0009309,GO:0009987,GO:0016053,GO:0016829,GO:0016830,GO:0016833,GO:0018130,GO:0019438,GO:0019752,GO:0032991,GO:0034641,GO:0042401,GO:0042430,GO:…	2.4.2.18,4.1.3.27	ko:K01658,ko:K13497	ko00400,ko00405,ko01100,ko01110,ko01130,ko01230,ko02024,ko02025,map00400,map00405,map01100,map01110,map01130,map01230,map02024,map02025	M00023	R00985,R00986,R01073	RC00010,RC00440,RC02148,RC02414	ko00000,ko00001,ko00002,ko01000	-	GATase
AWY96_RS22590	AWY96_22585	KYQ96137.1_4410	trpE	anthranilate synthase protein	816.538	1.92509	0.54307	3.54482	0.000392876	0.0389214	EH	GO:0000162,GO:0003674,GO:0003824,GO:0004049,GO:0005575,GO:0005622,GO:0005623,GO:0005737,GO:0005829,GO:0005950,GO:0006082,GO:0006520,GO:0006568,GO:0006576,GO:0006586,GO:0006725,GO:0006807,GO:0008150,GO:0008152,GO:0008652,GO:0009058,GO:0009072,GO:0009073,GO:0009308,GO:0009309,GO:0009987,GO:0016053,GO:0016829,GO:0016830,GO:0016833,GO:0018130,GO:0019438,GO:0019752,GO:0032991,GO:0034641,GO:0042401,GO:…	4.1.3.27	ko:K01657,ko:K13503	ko00400,ko00405,ko01100,ko01110,ko01130,ko01230,ko02024,ko02025,map00400,map00405,map01100,map01110,map01130,map01230,map02024,map02025	M00023	R00985,R00986	RC00010,RC02148,RC02414	ko00000,ko00001,ko00002,ko01000	-	Anth_synt_I_N,Chorismate_bind
CARBOHYDRATE METABOLISM AND TRANSPORT
Gene_id (new)	Gene_id (old)	Protein_ids		Description	baseMean	log2FoldChange	lfcSE	stat	pvalue	padj	COG_category	GOs	EC	KEGG_ko	KEGG_Pathway	KEGG_Module	KEGG_Reaction	KEGG_rclass	BRITE	KEGG_TC	PFAMs
AWY96_RS21140	AWY96_21135	KYQ95865.1_4120	-	rhizopine-binding protein protein	128.104	6.0725	1.37591	4.41344	1.01739e-05	0.00372366	G	-	-	ko:K10439	ko02010,ko02030,map02010,map02030	M00212	-	-	ko00000,ko00001,ko00002,ko02000	3.A.1.2.1,3.A.1.2.13,3.A.1.2.19	Peripla_BP_4
COENZYME TRANSPORT AND METABOLISM
Gene_id (new)	Gene_id (old)	Protein_ids		Description	baseMean	log2FoldChange	lfcSE	stat	pvalue	padj	COG_category	GOs	EC	KEGG_ko	KEGG_Pathway	KEGG_Module	KEGG_Reaction	KEGG_rclass	BRITE	KEGG_TC	PFAMs
AWY96_RS01290	AWY96_01290	KYQ97204.1_256	-	nitrile hydratase protein	25.9404	5.17028	1.41298	3.65912	0.000253082	0.0304286	S	-	-	-	-	-	-	-	-	-	NHase_beta
AWY96_RS03020	AWY96_03020	KYQ97522.1_591	hemF	coproporphyrinogen III oxidase protein	143.634	4.90301	1.37327	3.57032	0.000356547	0.0368793	H	GO:0003674,GO:0003824,GO:0004109,GO:0005488,GO:0005515,GO:0005575,GO:0005622,GO:0005623,GO:0005737,GO:0006725,GO:0006778,GO:0006779,GO:0006783,GO:0006807,GO:0008150,GO:0008152,GO:0009058,GO:0009987,GO:0016491,GO:0016627,GO:0016634,GO:0018130,GO:0019438,GO:0030145,GO:0033013,GO:0033014,GO:0034641,GO:0042168,GO:0042440,GO:0042802,GO:0042803,GO:0043167,GO:0043169,GO:0044237,GO:0044249,GO:0044271,GO:…	1.3.3.3	ko:K00228	ko00860,ko01100,ko01110,map00860,map01100,map01110	M00121	R03220	RC00884	ko00000,ko00001,ko00002,ko01000	-	Coprogen_oxidas
AWY96_RS02860	AWY96_02860	KYQ97491.1_559	alsS	acetolactate synthase protein	1386.34	3.90428	0.487405	8.01034	1.14393e-15	2.72141e-12	EH	-	2.2.1.6	ko:K01652	ko00290,ko00650,ko00660,ko00770,ko01100,ko01110,ko01130,ko01210,ko01230,map00290,map00650,map00660,map00770,map01100,map01110,map01130,map01210,map01230	M00019,M00570	R00006,R00014,R00226,R03050,R04672,R04673,R08648	RC00027,RC00106,RC01192,RC02744,RC02893	ko00000,ko00001,ko00002,ko01000	-	TPP_enzyme_C,TPP_enzyme_M,TPP_enzyme_N
TRANSCRIPTION
Gene_id (new)	Gene_id (old)	Protein_ids		Description	baseMean	log2FoldChange	lfcSE	stat	pvalue	padj	COG_category	GOs	EC	KEGG_ko	KEGG_Pathway	KEGG_Module	KEGG_Reaction	KEGG_rclass	BRITE	KEGG_TC	PFAMs
AWY96_RS21635	AWY96_21630	KYQ95953.1_4219	cysL_1	LysR family transcriptional regulator protein	81.4615	3.93947	0.987506	3.98931	6.62652e-05	0.0143314	K	-	-	-	-	-	-	-	-	-	HTH_1,LysR_substrate
AWY96_RS14165	AWY96_14160	KYQ94566.1_2752	-	TetR family transcriptional regulator protein	137.138	4.13919	1.21039	3.41971	0.00062689	0.0498792	K	-	-	ko:K16137	-	-	-	-	ko00000,ko03000	-	TetR_N
REPLICATION, RECOMBINATION AND REPAIR
Gene_id (new)	Gene_id (old)	Protein_ids		Description	baseMean	log2FoldChange	lfcSE	stat	pvalue	padj	COG_category	GOs	EC	KEGG_ko	KEGG_Pathway	KEGG_Module	KEGG_Reaction	KEGG_rclass	BRITE	KEGG_TC	PFAMs
AWY96_RS12180	AWY96_12175	KYQ99630.1_2366	holC	DNA polymerase III subunit chi protein	260.274	1.25353	0.344523	3.63846	0.000274268	0.0304286	L	GO:0005575,GO:0005622,GO:0005623,GO:0006275,GO:0008150,GO:0009314,GO:0009360,GO:0009628,GO:0009889,GO:0009891,GO:0009893,GO:0010556,GO:0010557,GO:0010604,GO:0019219,GO:0019222,GO:0030174,GO:0031323,GO:0031325,GO:0031326,GO:0031328,GO:0032298,GO:0032991,GO:0042575,GO:0043846,GO:0043847,GO:0044424,GO:0044464,GO:0045740,GO:0045935,GO:0048518,GO:0048522,GO:0050789,GO:0050794,GO:0050896,GO:0051052,GO:…	2.7.7.7	ko:K02339	ko00230,ko00240,ko01100,ko03030,ko03430,ko03440,map00230,map00240,map01100,map03030,map03430,map03440	M00260	R00375,R00376,R00377,R00378	RC02795	ko00000,ko00001,ko00002,ko01000,ko03032,ko03400	-	DNA_pol3_chi
INORGANIC ION TRANSPORT AND METABOLISM
Gene_id (new)	Gene_id (old)	Protein_ids		Description	baseMean	log2FoldChange	lfcSE	stat	pvalue	padj	COG_category	GOs	EC	KEGG_ko	KEGG_Pathway	KEGG_Module	KEGG_Reaction	KEGG_rclass	BRITE	KEGG_TC	PFAMs
AWY96_RS14810	AWY96_14805	KYQ94689.1_2880	ybaL	cation:proton antiport protein protein	551.286	1.79476	0.49001	3.66269	0.000249577	0.0304286	P	GO:0005575,GO:0005623,GO:0005886,GO:0016020,GO:0044464,GO:0071944	-	ko:K03455	-	-	-	-	ko00000	2.A.37	Na_H_Exchanger,TrkA_N
AWY96_RS21110	AWY96_21105	KYQ95859.1_4114	-	TonB-dependent receptor protein	3847.73	3.15255	0.632941	4.9808	6.33231e-07	0.000430416	P	-	-	ko:K16087	-	-	-	-	ko00000,ko02000	1.B.14.2	Plug,TonB_dep_Rec
AWY96_RS02430	AWY96_02430	KYQ97419.1_480	cusA	cation transporter protein	79.34	4.15869	1.17574	3.53708	0.00040458	0.0389214	P	-	-	ko:K07787	ko02020,map02020	-	-	-	ko00000,ko00001,ko02000	2.A.6.1.4	ACR_tran
SECONDARY METABOLITES BIOSYNTHESIS, TRANSPORT AND CATABOLISM
Gene_id (new)	Gene_id (old)	Protein_ids		Description	baseMean	log2FoldChange	lfcSE	stat	pvalue	padj	COG_category	GOs	EC	KEGG_ko	KEGG_Pathway	KEGG_Module	KEGG_Reaction	KEGG_rclass	BRITE	KEGG_TC	PFAMs
AWY96_RS02865	AWY96_02865	KYQ99555.1_560	budA	alpha-acetolactate decarboxylase protein	428.345	5.23246	0.672987	7.77498	7.54593e-15	1.19678e-11	Q	-	4.1.1.5	ko:K01575	ko00650,ko00660,map00650,map00660	-	R02948	RC00812	ko00000,ko00001,ko01000	-	AAL_decarboxy
AWY96_RS12520	AWY96_12515	KYQ99280.1_2433	hpaG1		55.5791	5.63086	1.34655	4.18169	2.89351e-05	0.0081793	Q	-	4.1.1.68	ko:K05921	ko00350,ko01120,ko01220,map00350,map01120,map01220	M00533	R04134,R04380	RC01085,RC02669	ko00000,ko00001,ko00002,ko01000	-	FAA_hydrolase
SIGNAL TRANSDUCTION MECHANISMS
Gene_id (new)	Gene_id (old)	Protein_ids		Description	baseMean	log2FoldChange	lfcSE	stat	pvalue	padj	COG_category	GOs	EC	KEGG_ko	KEGG_Pathway	KEGG_Module	KEGG_Reaction	KEGG_rclass	BRITE	KEGG_TC	PFAMs
AWY96_RS19815	AWY96_19815	KYQ95618.1_3859	-	diguanylate phosphodiesterase protein	3289.15	1.10466	0.321676	3.43408	0.000594568	0.0496308	T	-	-	-	-	-	-	-	-	-	EAL
AWY96_RS22460	AWY96_22455	KYQ96113.1_4384	cstA	carbon starvation protein A protein	153.132	2.37273	0.521299	4.55157	5.3248e-06	0.00230322	T	-	-	ko:K06200	-	-	-	-	ko00000	-	CstA,CstA_5TM
INTRACELLULAR TRAFFICKING, SECRETION AND VESICULAR TRANSPORT
Gene_id (new)	Gene_id (old)	Protein_ids		Description	baseMean	log2FoldChange	lfcSE	stat	pvalue	padj	COG_category	GOs	EC	KEGG_ko	KEGG_Pathway	KEGG_Module	KEGG_Reaction	KEGG_rclass	BRITE	KEGG_TC	PFAMs
AWY96_RS19650	AWY96_19650	KYQ95586.1_3826	yfeD	iron ABC transporter permease protein	502.046	2.09588	0.436015	4.8069	1.53292e-06	0.000810405	U	GO:0005575,GO:0005623,GO:0005886,GO:0008150,GO:0009987,GO:0010035,GO:0010038,GO:0010039,GO:0010043,GO:0016020,GO:0042221,GO:0044464,GO:0050896,GO:0051716,GO:0070887,GO:0071241,GO:0071248,GO:0071281,GO:0071944	-	ko:K09819,ko:K11606,ko:K11709	ko02010,map02010	M00243,M00317,M00319	-	-	ko00000,ko00001,ko00002,ko02000	3.A.1.15,3.A.1.15.7,3.A.1.15.9	ABC-3
AWY96_RS07095	AWY96_07090	KYQ98288.1_1391	aaeB	p-hydroxybenzoic acid efflux pump subunit AaeB protein	182.557	3.48124	0.903281	3.854	0.000116206	0.0206751	U	GO:0005575,GO:0005623,GO:0005886,GO:0006810,GO:0006811,GO:0006820,GO:0008150,GO:0015711,GO:0015849,GO:0016020,GO:0044464,GO:0046942,GO:0051179,GO:0051234,GO:0071702,GO:0071944	-	ko:K03468	-	-	-	-	ko00000,ko02000	2.A.85.1.2	FUSC
AWY96_RS07105	AWY96_07100	KYQ98290.1_1393	aaeX	transporter protein	1118.07	2.28249	0.386155	5.91081	3.40433e-09	2.69964e-06	S	-	-	ko:K21695	-	-	-	-	ko00000	8.A.48	DUF1656
DEFENSE MECHANISMS
Gene_id (new)	Gene_id (old)	Protein_ids		Description	baseMean	log2FoldChange	lfcSE	stat	pvalue	padj	COG_category	GOs	EC	KEGG_ko	KEGG_Pathway	KEGG_Module	KEGG_Reaction	KEGG_rclass	BRITE	KEGG_TC	PFAMs
AWY96_RS17030	AWY96_17025	KYQ95095.1_3310	sanA	vancomycin high temperature exclusion protein protein	128.914	3.31799	0.803778	4.12799	3.65951e-05	0.00967329	S	GO:0005575,GO:0005623,GO:0005886,GO:0008150,GO:0016020,GO:0016021,GO:0031224,GO:0042221,GO:0042493,GO:0044425,GO:0044464,GO:0050896,GO:0071944	-	ko:K03748	-	-	-	-	ko00000	-	DUF218
AWY96_RS20405	AWY96_20405	KYQ95726.1_3974	ampC	class C beta-lactamase	353.802	2.51994	0.708072	3.55888	0.000372436	0.0377032	V	GO:0003674,GO:0003824,GO:0005575,GO:0005623,GO:0008800,GO:0016787,GO:0016810,GO:0016812,GO:0042597,GO:0044464	3.5.2.6	ko:K01467,ko:K19100,ko:K19101,ko:K19215,ko:K20319,ko:K20320	ko01501,ko02020,map01501,map02020	M00628	R06363	RC01499	br01600,ko00000,ko00001,ko00002,ko01000,ko01504	-	Beta-lactamase
UNKNOWN FUNCTION
Gene_id (new)	Gene_id (old)	Protein_ids		Description	baseMean	log2FoldChange	lfcSE	stat	pvalue	padj	COG_category	GOs	EC	KEGG_ko	KEGG_Pathway	KEGG_Module	KEGG_Reaction	KEGG_rclass	BRITE	KEGG_TC	PFAMs
AWY96_RS12305	AWY96_12300	KYQ99238.1_2390		hypothetical protein	582.369	1.24988	0.325369	3.84143	0.000122318	0.0206751
AWY96_RS18335	AWY96_18330	KYQ96589.1_3566	-	hypothetical protein	2651.93	1.66048	0.450591	3.68512	0.000228592	0.0304286	-	-	-	-	-	-	-	-	-	-	-
AWY96_RS20345	AWY96_20345	KYQ95714.1_3962	-	hypothetical protein	187.932	2.33216	0.676771	3.44602	0.000568911	0.0485952	-	-	-	-	-	-	-	-	-	-	-
AWY96_RS19515	AWY96_19515	KYQ95562.1_3799	-	hypothetical protein	56.3566	4.56949	1.25571	3.63898	0.000273725	0.0304286	-	-	-	-	-	-	-	-	-	-	DUF2767
DOWN-REGULATED GENES
ENERGY PRODUCTION AND CONVERSION
Gene_id (new)	Gene_id (old)	Protein_ids		Description	baseMean	log2FoldChange	lfcSE	stat	pvalue	padj	COG_category	GOs	EC	KEGG_ko	KEGG_Pathway	KEGG_Module	KEGG_Reaction	KEGG_rclass	BRITE	KEGG_TC	PFAMs
AWY96_RS10760	AWY96_10755	KYQ98964.1_2101	glpA	anaerobic glycerol-3-phosphate dehydrogenase subunit A	15.8159	-2.66067	0.752836	-3.5342	0.00040901	0.0389214	C	GO:0000166,GO:0003674,GO:0003824,GO:0004368,GO:0005488,GO:0005575,GO:0005622,GO:0005623,GO:0005737,GO:0005829,GO:0005886,GO:0006072,GO:0006091,GO:0006793,GO:0006796,GO:0008150,GO:0008152,GO:0009056,GO:0009061,GO:0009987,GO:0015980,GO:0016020,GO:0016491,GO:0016614,GO:0016901,GO:0019637,GO:0036094,GO:0043167,GO:0043168,GO:0044237,GO:0044424,GO:0044444,GO:0044464,GO:0045333,GO:0046168,GO:0046434,GO:…	1.1.5.3	ko:K00111	ko00564,ko01110,map00564,map01110	-	R00848	RC00029	ko00000,ko00001,ko01000	-	DAO,Fer2_BFD
AWY96_RS14680	AWY96_14675	KYQ94663.1_2854	-	cytochrome B protein	133.69	-1.57332	0.400118	-3.93213	8.41949e-05	0.0170787	C	-	-	ko:K12262	-	-	-	-	ko00000	-	Ni_hydr_CYTB
AMINO ACID TRANSPORT AND METABOLISM
Gene_id (new)	Gene_id (old)	Protein_ids		Description	baseMean	log2FoldChange	lfcSE	stat	pvalue	padj	COG_category	GOs	EC	KEGG_ko	KEGG_Pathway	KEGG_Module	KEGG_Reaction	KEGG_rclass	BRITE	KEGG_TC	PFAMs
AWY96_RS06135	AWY96_06130	KYQ98104.1_1201	-	pyridoxal-dependent decarboxylase protein	5322.99	-1.64863	0.410827	-4.01295	5.99647e-05	0.0139012	E	-	4.1.1.86	ko:K13745	ko00260,ko01120,map00260,map01120	-	R07650	RC00299	ko00000,ko00001,ko01000	-	Pyridoxal_deC
AWY96_RS12630	AWY96_12625	KYQ99301.1_2455	-	MFS transporter protein	21.1024	-2.68148	0.746993	-3.58969	0.000331068	0.0350049	EGP	-	-	-	-	-	-	-	-	-	MFS_1
AWY96_RS16165	AWY96_16160	KYQ94930.1_3137	-	transporter protein	12.9177	-3.9247	1.08321	-3.62321	0.000290965	0.0314639	EGP	-	-	-	-	-	-	-	-	-	MFS_1,Sugar_tr
NUCLEOTIDE METABOLISM AND TRANSPORT
Gene_id (new)	Gene_id (old)	Protein_ids		Description	baseMean	log2FoldChange	lfcSE	stat	pvalue	padj	COG_category	GOs	EC	KEGG_ko	KEGG_Pathway	KEGG_Module	KEGG_Reaction	KEGG_rclass	BRITE	KEGG_TC	PFAMs
AWY96_RS11305	AWY96_11300	KYQ99057.1_2197	acsA	acetyl-coenzyme A synthetase protein	1363.43	-2.35264	0.668011	-3.52186	0.000428533	0.0397361	F	GO:0003674,GO:0003824,GO:0003987,GO:0005575,GO:0005622,GO:0005623,GO:0005737,GO:0005829,GO:0006082,GO:0006083,GO:0006084,GO:0006085,GO:0006139,GO:0006163,GO:0006164,GO:0006464,GO:0006473,GO:0006476,GO:0006637,GO:0006725,GO:0006732,GO:0006753,GO:0006790,GO:0006793,GO:0006796,GO:0006807,GO:0008150,GO:0008152,GO:0009056,GO:0009058,GO:0009108,GO:0009117,GO:0009150,GO:0009152,GO:0009165,GO:0009259,GO:…	6.2.1.1	ko:K01895	ko00010,ko00620,ko00640,ko00680,ko00720,ko01100,ko01110,ko01120,ko01130,ko01200,map00010,map00620,map00640,map00680,map00720,map01100,map01110,map01120,map01130,map01200	M00357	R00235,R00236,R00316,R00926,R01354	RC00004,RC00012,RC00043,RC00070,RC02746,RC02816	ko00000,ko00001,ko00002,ko01000,ko01004	-	ACAS_N,AMP-binding,AMP-binding_C
CARBOHYDRATE METABOLISMS AND TRANSPORT
Gene_id (new)	Gene_id (old)	Protein_ids		Description	baseMean	log2FoldChange	lfcSE	stat	pvalue	padj	COG_category	GOs	EC	KEGG_ko	KEGG_Pathway	KEGG_Module	KEGG_Reaction	KEGG_rclass	BRITE	KEGG_TC	PFAMs
AWY96_RS21310	AWY96_21305	KYQ95892.1_4154	chbA	molecular chaperone TorD protein	78.2139	-3.11294	0.853262	-3.64828	0.000264001	0.0304286	G	-	2.7.1.196,2.7.1.205	ko:K02759	ko00500,ko02060,map00500,map02060	M00275	R11170,R11172	RC00017,RC03206	ko00000,ko00001,ko00002,ko01000,ko02000	4.A.3.2	PTS_IIA
AWY96_RS06350	AWY96_06345	KYQ99583.1_1244	scrB	glycosyl hydrolase family 32 protein	19.0763	-3.09482	0.879629	-3.51833	0.000434274	0.0397361	G	GO:0003674,GO:0003824,GO:0004553,GO:0004564,GO:0005975,GO:0005984,GO:0005985,GO:0005987,GO:0008150,GO:0008152,GO:0009056,GO:0009311,GO:0009313,GO:0009987,GO:0016052,GO:0016787,GO:0016798,GO:0044237,GO:0044238,GO:0044248,GO:0044262,GO:0044275,GO:0046352,GO:0071704,GO:1901575	3.2.1.26	ko:K01193	ko00052,ko00500,ko01100,map00052,map00500,map01100	-	R00801,R00802,R02410,R03635,R03921,R06088	RC00028,RC00077	ko00000,ko00001,ko01000	-	Glyco_hydro_32C,Glyco_hydro_32N
AWY96_RS12100	AWY96_12095	KYQ99202.1_2350	nahA	beta-N-acetylhexosaminidase protein	50.6527	-2.43528	0.652374	-3.73296	0.000189242	0.028138	G	-	3.2.1.52	ko:K12373	ko00511,ko00513,ko00520,ko00531,ko00603,ko00604,ko01100,ko04142,map00511,map00513,map00520,map00531,map00603,map00604,map01100,map04142	M00079	R00022,R06004,R11316	RC00049	ko00000,ko00001,ko00002,ko01000,ko03110	-	CHB_HEX_C_1,Glyco_hydro_20,Glyco_hydro_20b
AWY96_RS22870	AWY96_22865	KYQ96188.1_4462	chiA1	chitinase protein	76.3425	-1.90248	0.484509	-3.92662	8.61473e-05	0.0170787	G	-	3.2.1.14	ko:K01183	ko00520,ko01100,map00520,map01100	-	R01206,R02334	RC00467	ko00000,ko00001,ko01000	-	CBM_5_12,Glyco_hydro_18,fn3
LIPID TRANSPORT AND METABOLISM
Gene_id (new)	Gene_id (old)	Protein_ids		Description	baseMean	log2FoldChange	lfcSE	stat	pvalue	padj	COG_category	GOs	EC	KEGG_ko	KEGG_Pathway	KEGG_Module	KEGG_Reaction	KEGG_rclass	BRITE	KEGG_TC	PFAMs
AWY96_RS13380	AWY96_13375	KYQ99446.1_2602	garR	2-hydroxy-3-oxopropionate reductase	25.6724	-3.27845	0.938469	-3.4934	0.000476913	0.0420213	I	-	1.1.1.411,1.1.1.60	ko:K00042,ko:K08319	ko00630,ko01100,map00630,map01100	-	R01745,R01747	RC00099	ko00000,ko00001,ko01000	-	NAD_binding_11,NAD_binding_2
REPLICATION, RECOMBINATION AND REPAIR
Gene_id (new)	Gene_id (old)	Protein_ids		Description	baseMean	log2FoldChange	lfcSE	stat	pvalue	padj	COG_category	GOs	EC	KEGG_ko	KEGG_Pathway	KEGG_Module	KEGG_Reaction	KEGG_rclass	BRITE	KEGG_TC	PFAMs
AWY96_RS20995	AWY96_20990	KYQ96613.1_4091	-	COG1372 Intein homing endonuclease	238.439	-2.13501	0.57808	-3.69327	0.000221385	0.0304286	L	-	-	-	-	-	-	-	-	-	PT-HINT
TRANSCRIPTION
Gene_id (new)	Gene_id (old)	Protein_ids		Description	baseMean	log2FoldChange	lfcSE	stat	pvalue	padj	COG_category	GOs	EC	KEGG_ko	KEGG_Pathway	KEGG_Module	KEGG_Reaction	KEGG_rclass	BRITE	KEGG_TC	PFAMs
AWY96_RS06150	AWY96_06145	KYQ98107.1_1204	fhlA	transcriptional regulator protein	39.3265	-2.50856	0.517991	-4.84286	1.27985e-06	0.000761189	KT	GO:0000976,GO:0000984,GO:0001017,GO:0001067,GO:0001150,GO:0001158,GO:0003674,GO:0003676,GO:0003677,GO:0003690,GO:0005488,GO:0005515,GO:0005575,GO:0005622,GO:0005623,GO:0005737,GO:0005829,GO:0006139,GO:0006351,GO:0006355,GO:0006725,GO:0006807,GO:0008150,GO:0008152,GO:0009058,GO:0009059,GO:0009889,GO:0009891,GO:0009893,GO:0009987,GO:0010467,GO:0010468,GO:0010556,GO:0010557,GO:0010604,GO:0010628,GO:…	-	ko:K15836	-	-	-	-	ko00000,ko03000	-	GAF,GAF_2,HTH_8,Sigma54_activat
AWY96_RS16620	AWY96_16615	KYQ95017.1_3228	lrpC	AsnC family transcriptional regulator protein	20.8243	-4.39655	1.25371	-3.50685	0.00045345	0.0407078	K	-	-	ko:K03719	-	-	-	-	ko00000,ko03000,ko03036	-	AsnC_trans_reg,HTH_24,HTH_AsnC-type
CELL MOTILITY
Gene_id (new)	Gene_id (old)	Protein_ids		Description	baseMean	log2FoldChange	lfcSE	stat	pvalue	padj	COG_category	GOs	EC	KEGG_ko	KEGG_Pathway	KEGG_Module	KEGG_Reaction	KEGG_rclass	BRITE	KEGG_TC	PFAMs
AWY96_RS23950	AWY96_23950	KYQ96398.1_4679	fliM	flagellar motor switch protein FliM	13.8102	-4.11651	0.984946	-4.17943	2.92241e-05	0.0081793	N	GO:0005575,GO:0005623,GO:0005886,GO:0006935,GO:0008150,GO:0009288,GO:0009425,GO:0009605,GO:0016020,GO:0040011,GO:0042221,GO:0042330,GO:0042995,GO:0043226,GO:0043228,GO:0044422,GO:0044461,GO:0044463,GO:0044464,GO:0050896,GO:0050918,GO:0071944	-	ko:K02416	ko02030,ko02040,map02030,map02040	-	-	-	ko00000,ko00001,ko02035	-	FliM,FliMN_C
INORGANIC ION TRANSPORT AND METABOLISM
Gene_id (new)	Gene_id (old)	Protein_ids		Description	baseMean	log2FoldChange	lfcSE	stat	pvalue	padj	COG_category	GOs	EC	KEGG_ko	KEGG_Pathway	KEGG_Module	KEGG_Reaction	KEGG_rclass	BRITE	KEGG_TC	PFAMs
AWY96_RS00935	AWY96_00935	KYQ97136.1_186	-	iron ABC transporter substrate-binding protein protein	5884.24	-2.06624	0.325417	-6.34952	2.15993e-10	2.05539e-07	P	-	-	ko:K02016	ko02010,map02010	M00240	-	-	ko00000,ko00001,ko00002,ko02000	3.A.1.14	Peripla_BP_2
AWY96_RS00240	AWY96_00240	KYQ97011.1_48	kefB	potassium transporter protein	89.2369	-1.91125	0.440892	-4.33497	1.45779e-05	0.0049544	P	-	-	ko:K11747	-	-	-	-	ko00000,ko02000	2.A.37.1.2	Na_H_Exchanger,TrkA_N
SECONDARY METABOLITES BIOSYNTHESIS, TRANSPORT AND CATABOLISM
Gene_id (new)	Gene_id (old)	Protein_ids		Description	baseMean	log2FoldChange	lfcSE	stat	pvalue	padj	COG_category	GOs	EC	KEGG_ko	KEGG_Pathway	KEGG_Module	KEGG_Reaction	KEGG_rclass	BRITE	KEGG_TC	PFAMs
AWY96_RS20060	AWY96_20060	KYQ95660.1_3905	-	polyurethanase protein	265.112	-3.36017	0.759156	-4.42618	9.59143e-06	0.00372366	Q	-	-	-	-	-	-	-	-	-	HemolysinCabind
UNKNOWN FUNCTION
Gene_id (new)	Gene_id (old)	Protein_ids		Description	baseMean	log2FoldChange	lfcSE	stat	pvalue	padj	COG_category	GOs	EC	KEGG_ko	KEGG_Pathway	KEGG_Module	KEGG_Reaction	KEGG_rclass	BRITE	KEGG_TC	PFAMs
AWY96_RS20740	AWY96_20735	KYQ95788.1_4040		hypothetical protein - putative metallophosphatase	1210.59	-4.26581	0.573239	-7.4416	9.94756e-14	1.18326e-10
AWY96_RS14970	AWY96_14965	KYQ94718.1_2911		membrane protein	1448.03	-2.73474	0.798998	-3.42271	0.000620003	0.0498792
	AWY96_18865	KYQ95438.1_3670		hypothetical protein	61.6339	-2.65672	0.561396	-4.73235	2.21934e-06	0.00105596
	AWY96_18415	KYQ95353.1_3582		hypothetical protein	112.088	-1.79141	0.467227	-3.83412	0.000126015	0.0206751
AWY96_RS20745	AWY96_20740	KYQ95789.1_4041	-	hypothetical protein	1011.65	-4.78041	0.515484	-9.27365	1.7989e-20	8.55917e-17	-	-	-	-	-	-	-	-	-	-	-
AWY96_RS06140	AWY96_06135	KYQ98105.1_1202	-	hypothetical protein	9736.56	-1.9238	0.491813	-3.91165	9.1669e-05	0.0174464	-	-	-	-	-	-	-	-	-	-	-
AWY96_RS20915	AWY96_20910	KYQ95822.1_4075	-	entry exclusion protein 2 protein	2619.24	-3.01093	0.808398	-3.72457	0.000195651	0.0282094	S	-	-	-	-	-	-	-	-	-	-
AWY96_RS23390	AWY96_23390	KYQ96289.1_4567	-	hypothetical protein protein	23.6422	-2.60169	0.677097	-3.84242	0.000121826	0.0206751	S	-	-	-	-	-	-	-	-	-	DUF4060
