# Supplementary material for: Auxin-mediated regulation of susceptibility to toxic metabolites, c-di-GMP levels, and phage infection in the rhizobacterium Serratia plymuthica
Source: mSystems. 2024 Jun 5;9(7):e00165-24. doi: 10.1128/msystems.00165-24 (PMC11264596; doi:10.1128/msystems.00165-24)
Supplement: Table S3 — Common genes modulated by the addition of 0.25 and 1 mM IAA. [file msystems.00165-24-s0003.xlsx]

## Sheet: Common genes
Supplementary Table S3: Common genes modulated by the addition of 0.25 mM and 1 mM indole-3-acetic acid (IAA). These genes were functionally classified using COG terms (Galperin et al. (2021) Nucleic Acids Res 49:D274-D281), and PFAM & Interpro databases. Only genes with a Log2FC ≥|1.5| and FDR correction ≤0.05 are listed.
UP-REGULATED GENES
ENERGY PRODUCTION AND CONVERSION
Gene_id (new)	Gene_id (old)	Protein_ids	Preferred_name	Description	log2FoldChange (250 µM IAA vs control)	padj (250 µM IAA vs control)	log2FoldChange (1000 µM IAA vs control)	padj (1000 µM IAA vs control)	COG_category	GOs	EC	KEGG_ko	KEGG_Pathway	KEGG_Module	KEGG_Reaction	KEGG_rclass	BRITE	KEGG_TC	PFAMs
AWY96_RS06475	AWY96_06470	KYQ98170.1_1269	mdaB	NADPH quinone reductase MdaB protein	2.97806	0.0139012	307564923645111	7.41811422446361e-06	S	GO:0000166,GO:0003674,GO:0003824,GO:0005488,GO:0005575,GO:0005622,GO:0005623,GO:0005737,GO:0005829,GO:0008150,GO:0008152,GO:0008753,GO:0016491,GO:0016651,GO:0016655,GO:0036094,GO:0043167,GO:0043168,GO:0044424,GO:0044444,GO:0044464,GO:0048037,GO:0050660,GO:0050662,GO:0055114,GO:0097159,GO:1901265,GO:1901363	-	ko:K03923	-	-	-	-	ko00000	-	Flavodoxin_2
AWY96_RS12020	AWY96_12015	KYQ99188.1_2334	ywrO	NADPH-dependent FMN reductase	4.61917	0.0304286	4.26304214531321	2.45318016487227e-06	S	-	-	-	-	-	-	-	-	-	Flavodoxin_2
AWY96_RS12770	AWY96_12765	KYQ99326.1_2480	-	Belongs to the zinc-containing alcohol dehydrogenase family. Quinone oxidoreductase subfamily	1.80857	0.0304286	2.78272344098995	2.20849876542252e-10	C	-	-	-	-	-	-	-	-	-	ADH_N,ADH_zinc_N_2
AWY96_RS20640	AWY96_20640	KYQ95771.1_4021	-	[2Fe-2S] binding domain	4.27339	0.021845	4.41161990464435	2.1133125019233703e-09	C	GO:0003674,GO:0003824,GO:0006725,GO:0008150,GO:0008152,GO:0009056,GO:0009987,GO:0016491,GO:0016725,GO:0019439,GO:0044237,GO:0044248,GO:0055114	1.17.2.1	ko:K18029	ko00760,ko01120,map00760,map01120	M00622	R09473	RC00589	ko00000,ko00001,ko00002,ko01000	-	Fer2,Fer2_2
AMINO ACID TRANSPORT AND METABOLISM
Gene_id (new)	Gene_id (old)	Protein_ids	Preferred_name	Description	log2FoldChange (250 µM IAA vs control)	padj (250 µM IAA vs control)	log2FoldChange (1000 µM IAA vs control)	padj (1000 µM IAA vs control)	COG_category	GOs	EC	KEGG_ko	KEGG_Pathway	KEGG_Module	KEGG_Reaction	KEGG_rclass	BRITE	KEGG_TC	PFAMs
AWY96_RS07645	AWY96_07640	KYQ98395.1_1501	metAS	Transfers a succinyl group from succinyl-CoA to L- homoserine, forming succinyl-L-homoserine	1.0945	0.00996714	1.99969693213863	3.02543632767843e-15	E	GO:0000096,GO:0000097,GO:0003674,GO:0003824,GO:0006082,GO:0006520,GO:0006555,GO:0006790,GO:0006807,GO:0008150,GO:0008152,GO:0008374,GO:0008652,GO:0008899,GO:0009058,GO:0009066,GO:0009067,GO:0009086,GO:0009987,GO:0016053,GO:0016740,GO:0016746,GO:0016747,GO:0016748,GO:0016750,GO:0019752,GO:0043436,GO:0044237,GO:0044238,GO:0044249,GO:0044272,GO:0044281,GO:0044283,GO:0046394,GO:0071704,GO:1901564,GO:…	2.3.1.46	ko:K00651	ko00270,ko00920,ko01100,ko01110,ko01230,map00270,map00920,map01100,map01110,map01230	M00017	R01777	RC00004,RC00041	ko00000,ko00001,ko00002,ko01000	-	HTS
AWY96_RS09110	AWY96_09105	KYQ98661.1_1781	-	Lysine transporter LysE	2.08432	0.0304286	1.87834104884467	0.0016294029815587	E	-	-	ko:K06895	-	-	-	-	ko00000,ko02000	2.A.75.1	LysE
AWY96_RS17275	AWY96_17270	KYQ95143.1_3359	hisB	belongs to the histidinol- phosphatase family	2.25866	0.00638053	2.1081673040145	9.14155459888673e-06	E	GO:0000105,GO:0003674,GO:0003824,GO:0004401,GO:0004424,GO:0005488,GO:0005515,GO:0006082,GO:0006520,GO:0006547,GO:0006725,GO:0006793,GO:0006796,GO:0006807,GO:0008150,GO:0008152,GO:0008652,GO:0009058,GO:0009987,GO:0016053,GO:0016311,GO:0016787,GO:0016788,GO:0016791,GO:0016829,GO:0016835,GO:0016836,GO:0018130,GO:0019438,GO:0019752,GO:0034641,GO:0042578,GO:0042802,GO:0043436,GO:0044237,GO:0044238,GO:…	3.1.3.15,4.2.1.19	ko:K01089,ko:K01693	ko00340,ko01100,ko01110,ko01230,map00340,map01100,map01110,map01230	M00026	R03013,R03457	RC00017,RC00932	ko00000,ko00001,ko00002,ko01000	-	Hydrolase_like,IGPD,PNK3P
AWY96_RS17715	AWY96_17710	KYQ95227.1_3447	ansB	Belongs to the asparaginase 1 family	2.50655	0.0498792	1.81987396245305	0.0145688430321204	EJ	GO:0003674,GO:0003824,GO:0004067,GO:0005488,GO:0005515,GO:0005575,GO:0005622,GO:0005623,GO:0005737,GO:0005829,GO:0006082,GO:0006520,GO:0006528,GO:0006530,GO:0006807,GO:0008150,GO:0008152,GO:0009056,GO:0009063,GO:0009064,GO:0009065,GO:0009066,GO:0009068,GO:0009987,GO:0016043,GO:0016054,GO:0016787,GO:0016810,GO:0016811,GO:0019752,GO:0022607,GO:0030288,GO:0030313,GO:0031975,GO:0032787,GO:0034641,GO:…	3.5.1.1,3.5.1.38	ko:K01424,ko:K05597	ko00220,ko00250,ko00460,ko00471,ko01100,ko01110,ko02020,map00220,map00250,map00460,map00471,map01100,map01110,map02020	-	R00256,R00485,R01579	RC00010,RC02798	ko00000,ko00001,ko01000	-	Asparaginase
	AWY96_22590	KYQ96138.1_4411	trpG	Anthranilate synthase	1.82376	0.0485952	1.98093235499996	0.0003870923068039	EH	GO:0000162,GO:0003674,GO:0003824,GO:0004049,GO:0005575,GO:0005622,GO:0005623,GO:0005737,GO:0005950,GO:0006082,GO:0006520,GO:0006568,GO:0006576,GO:0006586,GO:0006725,GO:0006807,GO:0008150,GO:0008152,GO:0008652,GO:0009058,GO:0009072,GO:0009073,GO:0009308,GO:0009309,GO:0009987,GO:0016053,GO:0016829,GO:0016830,GO:0016833,GO:0018130,GO:0019438,GO:0019752,GO:0032991,GO:0034641,GO:0042401,GO:0042430,GO:…	2.4.2.18,4.1.3.27	ko:K01658,ko:K13497	ko00400,ko00405,ko01100,ko01110,ko01130,ko01230,ko02024,ko02025,map00400,map00405,map01100,map01110,map01130,map01230,map02024,map02025	M00023	R00985,R00986,R01073	RC00010,RC00440,RC02148,RC02414	ko00000,ko00001,ko00002,ko01000	-	GATase
AWY96_RS22590	AWY96_22585	KYQ96137.1_4410	trpE	With component II, the glutamine amidotransferase, catalyzes the formation of anthranilate from chorismate and glutamine	1.92509	0.0389214	2.45851995868719	9.14155459888673e-06	EH	GO:0000162,GO:0003674,GO:0003824,GO:0004049,GO:0005575,GO:0005622,GO:0005623,GO:0005737,GO:0005829,GO:0005950,GO:0006082,GO:0006520,GO:0006568,GO:0006576,GO:0006586,GO:0006725,GO:0006807,GO:0008150,GO:0008152,GO:0008652,GO:0009058,GO:0009072,GO:0009073,GO:0009308,GO:0009309,GO:0009987,GO:0016053,GO:0016829,GO:0016830,GO:0016833,GO:0018130,GO:0019438,GO:0019752,GO:0032991,GO:0034641,GO:0042401,GO:…	4.1.3.27	ko:K01657,ko:K13503	ko00400,ko00405,ko01100,ko01110,ko01130,ko01230,ko02024,ko02025,map00400,map00405,map01100,map01110,map01130,map01230,map02024,map02025	M00023	R00985,R00986	RC00010,RC02148,RC02414	ko00000,ko00001,ko00002,ko01000	-	Anth_synt_I_N,Chorismate_bind
CARBOHYDRATE METABOLISM AND TRANSPORT
Gene_id (new)	Gene_id (old)	Protein_ids	Preferred_name	Description	log2FoldChange (250 µM IAA vs control)	padj (250 µM IAA vs control)	log2FoldChange (1000 µM IAA vs control)	padj (1000 µM IAA vs control)	COG_category	GOs	EC	KEGG_ko	KEGG_Pathway	KEGG_Module	KEGG_Reaction	KEGG_rclass	BRITE	KEGG_TC	PFAMs
AWY96_RS21140	AWY96_21135	KYQ95865.1_4120	-	Periplasmic binding protein-like domain	6.0725	0.00372366	5.47656441178696	1.70975813019868e-05			G	-	-	ko:K10439	ko02010,ko02030,map02010,map02030	M00212	-	-	ko00000,ko00001,ko00002,ko02000	3.A.1.2.1,3.A.1.2.13,3.A.1.2.19	Peripla_BP_4
COENZYME TRANSPORT AND METABOLISM
Gene_id (new)	Gene_id (old)	Protein_ids	Preferred_name	Description	log2FoldChange (250 µM IAA vs control)	padj (250 µM IAA vs control)	log2FoldChange (1000 µM IAA vs control)	padj (1000 µM IAA vs control)	COG_category	GOs	EC	KEGG_ko	KEGG_Pathway	KEGG_Module	KEGG_Reaction	KEGG_rclass	BRITE	KEGG_TC	PFAMs
AWY96_RS01290	AWY96_01290	KYQ97204.1_256	-	Nitrile hydratase beta subunit	5.17028	0.0304286	4.20457821549901	0.0010232103600625	S	-	-	-	-	-	-	-	-	-	NHase_beta
AWY96_RS02860	AWY96_02860	KYQ97491.1_559	alsS	Belongs to the TPP enzyme family	3.90428	2.72141e-12	4.09203815817705	1.46343197071186e-19	EH	-	2.2.1.6	ko:K01652	ko00290,ko00650,ko00660,ko00770,ko01100,ko01110,ko01130,ko01210,ko01230,map00290,map00650,map00660,map00770,map01100,map01110,map01130,map01210,map01230	M00019,M00570	R00006,R00014,R00226,R03050,R04672,R04673,R08648	RC00027,RC00106,RC01192,RC02744,RC02893	ko00000,ko00001,ko00002,ko01000	-	TPP_enzyme_C,TPP_enzyme_M,TPP_enzyme_N
TRANSCRIPTION
Gene_id (new)	Gene_id (old)	Protein_ids	Preferred_name	Description	log2FoldChange (250 µM IAA vs control)	padj (250 µM IAA vs control)	log2FoldChange (1000 µM IAA vs control)	padj (1000 µM IAA vs control)	COG_category	GOs	EC	KEGG_ko	KEGG_Pathway	KEGG_Module	KEGG_Reaction	KEGG_rclass	BRITE	KEGG_TC	PFAMs
AWY96_RS21635	AWY96_21630	KYQ95953.1_4219	cysL_1	LysR substrate binding domain	3.93947	0.0143314	3.32321266838475	2.19857726096012e-07	K	-	-	-	-	-	-	-	-	-	HTH_1,LysR_substrate
AWY96_RS14165	AWY96_14160	KYQ94566.1_2752	-	transcriptional regulator	4.13919	0.0498792	4.37320946200661	1.98005265666488e-06
INORGANIC ION TRANSPORT AND METABOLISM
Gene_id (new)	Gene_id (old)	Protein_ids	Preferred_name	Description	log2FoldChange (250 µM IAA vs control)	padj (250 µM IAA vs control)	log2FoldChange (1000 µM IAA vs control)	padj (1000 µM IAA vs control)	COG_category	GOs	EC	KEGG_ko	KEGG_Pathway	KEGG_Module	KEGG_Reaction	KEGG_rclass	BRITE	KEGG_TC	PFAMs
AWY96_RS02430	AWY96_02430	KYQ97419.1_480	cusA	Belongs to the resistance-nodulation-cell division (RND) (TC 2.A.6) family	4.15869	0.0389214	3.67525835757715	2.05574088524387e-07	P	-	-	ko:K07787	ko02020,map02020	-	-	-	ko00000,ko00001,ko02000	2.A.6.1.4	ACR_tran
AWY96_RS14810	AWY96_14805	KYQ94689.1_2880	ybaL	Belongs to the monovalent cation proton antiporter 2 (CPA2) transporter (TC 2.A.37) family	1.79476	0.0304286	1.76700228847297	0.0006138335040331	P	GO:0005575,GO:0005623,GO:0005886,GO:0016020,GO:0044464,GO:0071944	-	ko:K03455	-	-	-	-	ko00000	2.A.37	Na_H_Exchanger,TrkA_N
AWY96_RS21110	AWY96_21105	KYQ95859.1_4114	-	TonB dependent receptor	3.15255	0.000430416	4.71663089911815	4.1624160254389406e-15	P	-	-	ko:K16087	-	-	-	-	ko00000,ko02000	1.B.14.2	Plug,TonB_dep_Rec
SECONDARY METABOLITES BIOSYNTHESIS, TRANSPORT AND CATABOLISM
Gene_id (new)	Gene_id (old)	Protein_ids	Preferred_name	Description	log2FoldChange (250 µM IAA vs control)	padj (250 µM IAA vs control)	log2FoldChange (1000 µM IAA vs control)	padj (1000 µM IAA vs control)	COG_category	GOs	EC	KEGG_ko	KEGG_Pathway	KEGG_Module	KEGG_Reaction	KEGG_rclass	BRITE	KEGG_TC	PFAMs
AWY96_RS02865	AWY96_02865	KYQ99555.1_560	budA	Alpha-acetolactate decarboxylase	5.23246	1.19678e-11	5.00598172217726	1.6241314002963e-17	Q	-	4.1.1.5	ko:K01575	ko00650,ko00660,map00650,map00660	-	R02948	RC00812	ko00000,ko00001,ko01000	-	AAL_decarboxy
AWY96_RS12520	AWY96_12515	KYQ99280.1_2433	hpaG1	isomerase	5.63086	0.0081793	5.73583321999437	1.57555509071557e-11	Q	-	4.1.1.68	ko:K05921	ko00350,ko01120,ko01220,map00350,map01120,map01220	M00533	R04134,R04380	RC01085,RC02669	ko00000,ko00001,ko00002,ko01000	-	FAA_hydrolase
SIGNAL TRANSDUCTION MECHANISMS
Gene_id (new)	Gene_id (old)	Protein_ids	Preferred_name	Description	log2FoldChange (250 µM IAA vs control)	padj (250 µM IAA vs control)	log2FoldChange (1000 µM IAA vs control)	padj (1000 µM IAA vs control)	COG_category	GOs	EC	KEGG_ko	KEGG_Pathway	KEGG_Module	KEGG_Reaction	KEGG_rclass	BRITE	KEGG_TC	PFAMs
AWY96_RS19815	AWY96_19815	KYQ95618.1_3859	-	Diguanylate phosphodiesterase	1.10466	0.0496308	2.29155937566107	8.41274287388694e-14	T	-	-	-	-	-	-	-	-	-	EAL
INTRACELLULAR TRAFFICKING, SECRETION AND VESICULAR TRANSPORT
Gene_id (new)	Gene_id (old)	Protein_ids	Preferred_name	Description	log2FoldChange (250 µM IAA vs control)	padj (250 µM IAA vs control)	log2FoldChange (1000 µM IAA vs control)	padj (1000 µM IAA vs control)	COG_category	GOs	EC	KEGG_ko	KEGG_Pathway	KEGG_Module	KEGG_Reaction	KEGG_rclass	BRITE	KEGG_TC	PFAMs
AWY96_RS07095	AWY96_07090	KYQ98288.1_1391	aaeB	Forms an efflux pump with AaeA. Could function as a metabolic relief valve, allowing to eliminate certain compounds when they accumulate to high levels in the cell	3.48124	0.0206751	3.93377430213159	1.12704856706741e-05	U	GO:0005575,GO:0005623,GO:0005886,GO:0006810,GO:0006811,GO:0006820,GO:0008150,GO:0015711,GO:0015849,GO:0016020,GO:0044464,GO:0046942,GO:0051179,GO:0051234,GO:0071702,GO:0071944	-	ko:K03468	-	-	-	-	ko00000,ko02000	2.A.85.1.2	FUSC
AWY96_RS07105	AWY96_07100	KYQ98290.1_1393	aaeX	transporter protein	2.28249	2.69964e-06	4.81739593270231	2.04009577542532e-43	S	-	-	ko:K21695	-	-	-	-	ko00000	8.A.48	DUF1656
AWY96_RS19650	AWY96_19650	KYQ95586.1_3826	yfeD	ABC 3 transport family	2.09588	0.000810405	1.58860782382169	0.0001868196059693	U	GO:0005575,GO:0005623,GO:0005886,GO:0008150,GO:0009987,GO:0010035,GO:0010038,GO:0010039,GO:0010043,GO:0016020,GO:0042221,GO:0044464,GO:0050896,GO:0051716,GO:0070887,GO:0071241,GO:0071248,GO:0071281,GO:0071944	-	ko:K09819,ko:K11606,ko:K11709	ko02010,map02010	M00243,M00317,M00319	-	-	ko00000,ko00001,ko00002,ko02000	3.A.1.15,3.A.1.15.7,3.A.1.15.9	ABC-3
AWY96_RS22460	AWY96_22455	KYQ96113.1_4384	cstA	Carbon starvation protein CstA (peptide transporter CstA)	2.37273	0.00230322	1.57892564634636	0.0032587297833121	T	-	-	ko:K06200	-	-	-	-	ko00000	-	CstA,CstA_5TM
DEFENSE MECHANISMS
Gene_id (new)	Gene_id (old)	Protein_ids	Preferred_name	Description	log2FoldChange (250 µM IAA vs control)	padj (250 µM IAA vs control)	log2FoldChange (1000 µM IAA vs control)	padj (1000 µM IAA vs control)	COG_category	GOs	EC	KEGG_ko	KEGG_Pathway	KEGG_Module	KEGG_Reaction	KEGG_rclass	BRITE	KEGG_TC	PFAMs
AWY96_RS17030	AWY96_17025	KYQ95095.1_3310	sanA	Involved in vancomycin sensitivity and other barrier functions of the cell envelope	3.31799	0.00967329	2.49399743112457	0.000158126220846	S	GO:0005575,GO:0005623,GO:0005886,GO:0008150,GO:0016020,GO:0016021,GO:0031224,GO:0042221,GO:0042493,GO:0044425,GO:0044464,GO:0050896,GO:0071944	-	ko:K03748	-	-	-	-	ko00000	-	DUF218
AWY96_RS20405	AWY96_20405	KYQ95726.1_3974	ampC	class C beta-lactamase	2.51994	0.0377032	2.35996202282791	0.0011942298721673	V	GO:0003674,GO:0003824,GO:0005575,GO:0005623,GO:0008800,GO:0016787,GO:0016810,GO:0016812,GO:0042597,GO:0044464	3.5.2.6	ko:K01467,ko:K19100,ko:K19101,ko:K19215,ko:K20319,ko:K20320	ko01501,ko02020,map01501,map02020	M00628	R06363	RC01499	br01600,ko00000,ko00001,ko00002,ko01000,ko01504	-	Beta-lactamase
UNKNOWN FUNCTION
Gene_id (new)	Gene_id (old)	Protein_ids	Preferred_name	Description	log2FoldChange (250 µM IAA vs control)	padj (250 µM IAA vs control)	log2FoldChange (1000 µM IAA vs control)	padj (1000 µM IAA vs control)	COG_category	GOs	EC	KEGG_ko	KEGG_Pathway	KEGG_Module	KEGG_Reaction	KEGG_rclass	BRITE	KEGG_TC	PFAMs
AWY96_RS12305	AWY96_12300	KYQ99238.1_2390		-	1.24988	0.0206751	1.6196677469963	9.7472029876928e-07
AWY96_RS18335	AWY96_18330	KYQ96589.1_3566	-	-	2.33216	0.0485952	2.85509564928106	8.884947945278569e-11
AWY96_RS20345	AWY96_20345	KYQ95714.1_3962	-	-	2.33216	0.0485952	3.30796565740616	1.03855695971363e-06
AWY96_RS19515	AWY96_19515	KYQ95562.1_3799	-	-	4.56949	0.0304286	4.05700161443389	2.92035806964829e-06
	DOWN-REGULATED GENES
ENERGY PRODUCTION AND CONVERSION
Gene_id (new)	Gene_id (old)	Protein_ids	Preferred_name	Description	log2FoldChange (250 µM IAA vs control)	padj (250 µM IAA vs control)	log2FoldChange (1000 µM IAA vs control)	padj (1000 µM IAA vs control)	COG_category	GOs	EC	KEGG_ko	KEGG_Pathway	KEGG_Module	KEGG_Reaction	KEGG_rclass	BRITE	KEGG_TC	PFAMs
AWY96_RS10760	AWY96_10755	KYQ98964.1_2101	glpA	Belongs to the FAD-dependent glycerol-3-phosphate dehydrogenase family	-2.66067	0.0389214	-1.59828942462271	0.0380772524190374	C	GO:0000166,GO:0003674,GO:0003824,GO:0004368,GO:0005488,GO:0005575,GO:0005622,GO:0005623,GO:0005737,GO:0005829,GO:0005886,GO:0006072,GO:0006091,GO:0006793,GO:0006796,GO:0008150,GO:0008152,GO:0009056,GO:0009061,GO:0009987,GO:0015980,GO:0016020,GO:0016491,GO:0016614,GO:0016901,GO:0019637,GO:0036094,GO:0043167,GO:0043168,GO:0044237,GO:0044424,GO:0044444,GO:0044464,GO:0045333,GO:0046168,GO:0046434,GO:…	1.1.5.3	ko:K00111	ko00564,ko01110,map00564,map01110	-	R00848	RC00029	ko00000,ko00001,ko01000	-	DAO,Fer2_BFD
AMINO ACID TRANSPORT AND METABOLISM
Gene_id (new)	Gene_id (old)	Protein_ids	Preferred_name	Description	log2FoldChange (250 µM IAA vs control)	padj (250 µM IAA vs control)	log2FoldChange (1000 µM IAA vs control)	padj (1000 µM IAA vs control)	COG_category	GOs	EC	KEGG_ko	KEGG_Pathway	KEGG_Module	KEGG_Reaction	KEGG_rclass	BRITE	KEGG_TC	PFAMs
AWY96_RS06135	AWY96_06130	KYQ98104.1_1201	-	Pyridoxal phosphate-dependent transferase	-1.64863	0.0139012	-2.16921919465293	1.92654505539717e-07	E	-	4.1.1.86	ko:K13745	ko00260,ko01120,map00260,map01120	-	R07650	RC00299	ko00000,ko00001,ko01000	-	Pyridoxal_deC
CARBOHYDRATE METABOLISMS AND TRANSPORT
Gene_id (new)	Gene_id (old)	Protein_ids	Preferred_name	Description	log2FoldChange (250 µM IAA vs control)	padj (250 µM IAA vs control)	log2FoldChange (1000 µM IAA vs control)	padj (1000 µM IAA vs control)	COG_category	GOs	EC	KEGG_ko	KEGG_Pathway	KEGG_Module	KEGG_Reaction	KEGG_rclass	BRITE	KEGG_TC	PFAMs
AWY96_RS06350	AWY96_06345	KYQ99583.1_1244	scrB	Invertase	-3.09482	0.0397361	-2.40209553661219	0.0018730726475566	G	GO:0003674,GO:0003824,GO:0004553,GO:0004564,GO:0005975,GO:0005984,GO:0005985,GO:0005987,GO:0008150,GO:0008152,GO:0009056,GO:0009311,GO:0009313,GO:0009987,GO:0016052,GO:0016787,GO:0016798,GO:0044237,GO:0044238,GO:0044248,GO:0044262,GO:0044275,GO:0046352,GO:0071704,GO:1901575	3.2.1.26	ko:K01193	ko00052,ko00500,ko01100,map00052,map00500,map01100	-	R00801,R00802,R02410,R03635,R03921,R06088	RC00028,RC00077	ko00000,ko00001,ko01000	-	Glyco_hydro_32C,Glyco_hydro_32N
AWY96_RS22870	AWY96_22865	KYQ96188.1_4462	chiA1	Belongs to the glycosyl hydrolase 18 family	-1.90248	0.0170787	-1.86121105911236	0.0003014521754291	G	-	3.2.1.14	ko:K01183	ko00520,ko01100,map00520,map01100	-	R01206,R02334	RC00467	ko00000,ko00001,ko01000	-	CBM_5_12,Glyco_hydro_18,fn3
LIPID TRANSPORT AND METABOLISM
Gene_id (new)	Gene_id (old)	Protein_ids	Preferred_name	Description	log2FoldChange (250 µM IAA vs control)	padj (250 µM IAA vs control)	log2FoldChange (1000 µM IAA vs control)	padj (1000 µM IAA vs control)	COG_category	GOs	EC	KEGG_ko	KEGG_Pathway	KEGG_Module	KEGG_Reaction	KEGG_rclass	BRITE	KEGG_TC	PFAMs
AWY96_RS13380	AWY96_13375	KYQ99446.1_2602	garR	Catalyzes the reduction of tatronate semialdehyde to D- glycerate	-3.27845	0.0420213	-2.01788128159551	0.0499437793274954	I	-	1.1.1.411,1.1.1.60	ko:K00042,ko:K08319	ko00630,ko01100,map00630,map01100	-	R01745,R01747	RC00099	ko00000,ko00001,ko01000	-	NAD_binding_11,NAD_binding_2
INORGANIC ION TRANSPORT AND METABOLISM
Gene_id (new)	Gene_id (old)	Protein_ids	Preferred_name	Description	log2FoldChange (250 µM IAA vs control)	padj (250 µM IAA vs control)	log2FoldChange (1000 µM IAA vs control)	padj (1000 µM IAA vs control)	COG_category	GOs	EC	KEGG_ko	KEGG_Pathway	KEGG_Module	KEGG_Reaction	KEGG_rclass	BRITE	KEGG_TC	PFAMs
AWY96_RS00935	AWY96_00935	KYQ97136.1_186	-	Periplasmic binding protein	-2.06624	2.05539e-07	-1.96019109104831	1.04438048447237e-09	P	-	-	ko:K02016	ko02010,map02010	M00240	-	-	ko00000,ko00001,ko00002,ko02000	3.A.1.14	Peripla_BP_2
INSTRACELLULAR TRAFFICKING, SECRETION, AND VESICULAR TRANSPORT
Gene_id (new)	Gene_id (old)	Protein_ids	Preferred_name	Description	log2FoldChange (250 µM IAA vs control)	padj (250 µM IAA vs control)	log2FoldChange (1000 µM IAA vs control)	padj (1000 µM IAA vs control)	COG_category	GOs	EC	KEGG_ko	KEGG_Pathway	KEGG_Module	KEGG_Reaction	KEGG_rclass	BRITE	KEGG_TC	PFAMs
AWY96_RS12630	AWY96_12625	KYQ99301.1_2455	-	Major Facilitator Superfamily	-2.68148	0.0350049	-2.04081887450106	0.0036751118550552	EGP	-	-	-	-	-	-	-	-	-	MFS_1
AWY96_RS16165	AWY96_16160	KYQ94930.1_3137	-	Major Facilitator Superfamily	-3.9247	0.0314639	-2.0281422501391	0.0334143572019752	EGP	-	-	-	-	-	-	-	-	-	MFS_1,Sugar_tr
REPLICATION, RECOMBINATION AND REPAIR
Gene_id (new)	Gene_id (old)	Protein_ids	Preferred_name	Description	log2FoldChange (250 µM IAA vs control)	padj (250 µM IAA vs control)	log2FoldChange (1000 µM IAA vs control)	padj (1000 µM IAA vs control)	COG_category	GOs	EC	KEGG_ko	KEGG_Pathway	KEGG_Module	KEGG_Reaction	KEGG_rclass	BRITE	KEGG_TC	PFAMs
AWY96_RS20995	AWY96_20990	KYQ96613.1_4091	-	COG1372 Intein homing endonuclease	-2.13501	0.0304286	-1.50294600862567	0.0237093609605243	L	-	-	-	-	-	-	-	-	-	PT-HINT
UNKNOWN FUNCTION
Gene_id (new)	Gene_id (old)	Protein_ids	Preferred_name	Description	log2FoldChange (250 µM IAA vs control)	padj (250 µM IAA vs control)	log2FoldChange (1000 µM IAA vs control)	padj (1000 µM IAA vs control)	COG_category	GOs	EC	KEGG_ko	KEGG_Pathway	KEGG_Module	KEGG_Reaction	KEGG_rclass	BRITE	KEGG_TC	PFAMs
AWY96_RS06140	AWY96_06135	KYQ98105.1_1202		-	-1.9238	0.0174464	-2.41403481217918	1.80176958299132e-06
AWY96_RS14970	AWY96_14965	KYQ94718.1_2911		membrane protein	-2.73474	0.0498792	-2.09252877597996	0.0221979610869189
AWY96_RS20740	AWY96_20735	KYQ95788.1_4040		-	-4.26581	1.18326e-10	-4.33605839071348	2.1648078687206902e-15
	AWY96_18865	KYQ95438.1_3670		-	-2.65672	0.00105596	-2.81368881411907	1.21361049141025e-06
	AWY96_18415	KYQ95353.1_3582		-	-1.79141	0.0206751	-1.58913355703517	0.0021091424315664
AWY96_RS20745	AWY96_20740	KYQ95789.1_4041		-	-4.78041	8.55917e-17	-4.84241033117655	1.2363075996710001e-23
