# Supplementary material for: Auxin-mediated regulation of susceptibility to toxic metabolites, c-di-GMP levels, and phage infection in the rhizobacterium Serratia plymuthica
Source: mSystems. 2024 Jun 5;9(7):e00165-24. doi: 10.1128/msystems.00165-24 (PMC11264596; doi:10.1128/msystems.00165-24)
Supplement: Table S4 — sRNAs identified in transcriptional analysis in response to 0.25 and 1 mM IAA. [file msystems.00165-24-s0004.xlsx]

## Sheet: filtered_merged_sRNA
Supplementary Table S4. sRNAs identified in the transcriptional analysis in response to 0.25 mM and 1 mM indole-3-acetic acid. Differentially expressed sRNAs were identified using a q-value <0.05 and taking into account fold change cut-off of ≥|1.5| of the normalized mapped reads. Highlighted in green and red are those sRNAs up- and down-regulated, respectively, in response to IAA, whereas those …
record_id	locus_tag	init	end	strand	product	protein_id	Length	RPKM 1000 uM IAA	RPKM 250 uM IAA	RPKM Control	qValue 1000 uM IAA vs Control	qValue 250 uM IAA vs Control	Fold-change 250 uM IAA vs Control	Fold-change 1000 uM IAA vs Control
LRQU01000001	AWY96_00010	3316	5614	-1	hypothetical protein	KYQ96966.1
LRQU01000001	sRNA1	6167	6194				28	95	359	94	1.30482e-28	0.00182417	3.81915	1.01064
LRQU01000001	AWY96_00015	6209	7391	1	hypothetical protein	KYQ96967.1
LRQU01000001	sRNA2	7440	7496				57	105	457	130	1.03306e-08	0.0500473	3.51538	0.807692
LRQU01000001	AWY96_00020	8003	8585	-1	integrase	KYQ99530.1
LRQU01000001	AWY96_00045	16290	16509	-1	hypothetical protein	KYQ96972.1
LRQU01000001	sRNA3	16682	16763				82	207	677	201	1.08635e-20	0.0907502	3.36816	1.02985
LRQU01000001	AWY96_00050	16792	17407	-1	hypothetical protein	KYQ96973.1
LRQU01000001	sRNA4	17408	17457				50	262	618	205	3.91845e-07	0.633304	3.01463	1.27805
LRQU01000001	AWY96_00055	17536	18193	-1	hypothetical protein	KYQ96974.1
LRQU01000001	AWY96_00065	18857	22298	-1	hypothetical protein	KYQ96976.1
LRQU01000001	sRNA5	22330	22345				16	71	196	73	1.81921e-16	0.48717	2.68493	0.972603
LRQU01000001	AWY96_00070	23026	23302	-1	hypothetical protein	KYQ96977.1
LRQU01000001	AWY96_00410	104329	105274	-1	DNA primase	KYQ97043.1
LRQU01000001	sRNA6	106372	106461				90	78	316	95	5.68485e-21	0.00645979	3.32632	0.821053
LRQU01000001	AWY96_00415	106537	108352	-1	hypothetical protein	KYQ97044.1
LRQU01000001	sRNA7	108552	108887				336	276	1199	344	0.476419	0.607449	3.48547	0.802326
LRQU01000001	AWY96_00420	108888	110832	-1	hypothetical protein	KYQ97045.1
LRQU01000001	AWY96_00495	127395	128229	-1	structural protein MipA	KYQ97056.1
LRQU01000001	sRNA8	128230	128372				143	344	360	121	5.3824e-36	0.0786412	2.97521	2.84298
LRQU01000001	AWY96_00500	128744	129767	-1	hypothetical protein	KYQ97057.1
LRQU01000001	AWY96_00620	156813	157728	-1	acetyl-CoA carboxylase subunit beta	KYQ97078.1
LRQU01000001	sRNA9	157746	157863				118	243	665	190	6.31556e-15	0.520173	3.5	1.27895
LRQU01000001	sRNA10	158165	158235				71	212	494	124	0.0276308	0.0270153	3.98387	1.70968
LRQU01000001	AWY96_00625	158236	159124	-1	hypothetical protein	KYQ97079.1
LRQU01000001	sRNA11	159191	159303				113	158	662	183	0.000129547	0.420216	3.61749	0.863388
LRQU01000001	AWY96_00630	159409	160123	-1	hypothetical protein	KYQ97080.1
LRQU01000001	AWY96_00635	160203	161412	-1	MFS transporter	KYQ97081.1
LRQU01000001	sRNA12	161413	161471				59	421	1419	399	0.00266966	0.76681	3.55639	1.05514
LRQU01000001	AWY96_00640	161483	163208	-1	hypothetical protein	KYQ97082.1
LRQU01000001	AWY96_00660	169135	169543	-1	hypothetical protein	KYQ97086.1
LRQU01000001	sRNA13	169578	169673				96	3835	7304	2328	0.000271893	0.689482	3.13746	1.64734
LRQU01000001	AWY96_00665	169682	171368	-1	hypothetical protein	KYQ97087.1
LRQU01000001	sRNA14	171369	171502				134	3390	7625	2215	0.834136	0.935507	3.44244	1.53047
LRQU01000001	AWY96_00670	171518	172973	-1	hypothetical protein	KYQ97088.1
LRQU01000001	AWY96_00675	173073	173343	-1	hypothetical protein	KYQ97089.1
LRQU01000001	sRNA15	173344	173438				95	746	1758	945	0.834136	0.874099	1.86032	0.789418
LRQU01000001	AWY96_00680	173451	175008	-1	phenylalanine aminomutase (D-beta-phenylalanine forming)	KYQ97090.1
LRQU01000001	sRNA16	175046	175081				36	1846	3495	1253	0.000610386	0.943387	2.78931	1.47326
LRQU01000001	AWY96_00685	175416	175812	-1	hypothetical protein	KYQ97091.1
LRQU01000001	AWY96_00695	176637	176970	-1	hypothetical protein	KYQ97093.1
LRQU01000001	sRNA17	177080	177100				21	3941	5730	1929	0.0157672	0.828109	2.97045	2.04303
LRQU01000001	AWY96_00700	177101	179306	-1	hypothetical protein	KYQ97094.1
LRQU01000001	AWY96_00710	180068	180731	-1	hypothetical protein	KYQ97096.1
LRQU01000001	sRNA18	180802	180837				36	2326	7038	2363	0.0593066	0.498286	2.97842	0.984342
LRQU01000001	AWY96_00715	180838	181123	-1	hypothetical protein	KYQ97097.1
LRQU01000001	sRNA19	181224	181399				176	1680	8007	2702	0.834136	0.833777	2.96336	0.621762
LRQU01000001	AWY96_00720	181400	181808	-1	hypothetical protein	KYQ97098.1
LRQU01000001	sRNA20	181809	181918				110	580	1576	1391	0.834136	0.387892	1.133	0.416966
LRQU01000001	AWY96_00725	182031	182305	-1	transposase
LRQU01000001	sRNA21	182753	182823				71	499	427	1172	0.834136	0.0577612	0.364334	0.425768
LRQU01000001	AWY96_00730	182864	183779	-1	LysR family transcriptional regulator	KYQ97099.1
LRQU01000001	AWY96_00890	212152	213184	1	5-methyltetrahydropteroyltriglutamate-- homocysteine methyltransferase	KYQ97127.1
LRQU01000001	sRNA22	213185	213328				144	3635	2901	3133	0.834136	0.464691	0.92595	1.16023
LRQU01000001	AWY96_00895	213479	214112	1	phospholipid-binding protein	KYQ97128.1
LRQU01000001	AWY96_00960	226620	226962	1	hypothetical protein	KYQ97141.1
LRQU01000001	sRNA23	227296	227365				70	164	437	101	1.65183e-42	0.0592208	4.32673	1.62376
LRQU01000001	AWY96_00965	227528	230633	1	hypothetical protein	KYQ97142.1
LRQU01000001	sRNA24	231131	231226				96	465	1658	495	0.000145319	0.540326	3.34949	0.939394
LRQU01000001	AWY96_00970	231229	232504	-1	hypothetical protein	KYQ97143.1
LRQU01000001	AWY96_01345	310007	311420	1	arabinose transporter permease	KYQ97215.1
LRQU01000001	sRNA25	312650	312689				40	73	177	36	8.37529e-73	0.0103177	4.91667	2.02778
LRQU01000001	AWY96_01350	312696	313611	1	hypothetical protein	KYQ97216.1
LRQU01000001	AWY96_01495	346106	346418	-1	hypothetical protein	KYQ97242.1
LRQU01000001	sRNA26	346439	346454				16	115	480	376	0.165609	0.0979971	1.2766	0.305851
LRQU01000001	AWY96_01500	346467	346794	-1	hypothetical protein	KYQ97243.1
LRQU01000001	sRNA27	346840	346855				16	57	315	220	0.171128	0.235942	1.43182	0.259091
LRQU01000001	AWY96_01505	347432	348341	-1	LysR family transcriptional regulator	KYQ97244.1
LRQU01000001	AWY96_01605	370079	370397	-1	hypothetical protein	KYQ97264.1
LRQU01000001	sRNA28	370405	370446				42	579	1583	506	0.0370861	0.16144	3.12846	1.14427
LRQU01000001	AWY96_01610	370558	371626	-1	hypothetical protein	KYQ97265.1
LRQU01000001	AWY96_01625	373508	374618	-1	NAD(P)H-binding protein	KYQ97268.1
LRQU01000001	sRNA28	374632	374704				73	65	391	275	0.464309	0.269643	1.42182	0.236364
LRQU01000001	AWY96_01630	374876	375086	1	hypothetical protein	KYQ97269.1
LRQU01000001	AWY96_01645	376932	378300	-1	Putrescine importer PuuP	KYQ97272.1
LRQU01000001	sRNA30	378516	378646				131	309	556	214	0.00113137	0.370736	2.59813	1.44393
LRQU01000001	AWY96_01650	378833	380252	-1	gamma-glutamylputrescine synthetase	KYQ97273.1
LRQU01000001	AWY96_01785	412918	413629	1	hypothetical protein	KYQ97298.1
LRQU01000001	sRNA31	413881	413985				105	1068	679	1596	0.834136	0.0975031	0.425439	0.669173
LRQU01000001	AWY96_01790	414036	414612	1	lipoprotein Spr	KYQ97299.1
LRQU01000001	sRNA32	414629	414647				19	237	566	637	0.830485	0.275063	0.88854	0.372057
LRQU01000001	AWY96_01795	414865	416452	1	phage resistance protein	KYQ97300.1
LRQU01000001	AWY96_01835	425288	427046	1	ATP-dependent helicase	KYQ97308.1
LRQU01000001	sRNA33	427126	427179				54	1076	2118	1218	0.0595864	0.579462	1.73892	0.883415
LRQU01000001	AWY96_01840	427207	427492	1	50S ribosomal protein L25	KYQ97309.1
LRQU01000001	AWY96_01895	435255	435471	-1	hypothetical protein	KYQ97319.1
LRQU01000001	sRNA34	435853	435878				26	88	256	93	9.01396e-21	0.2769	2.75269	0.946237
LRQU01000001	AWY96_01900	436030	437068	-1	DNA recombinase	KYQ97320.1
LRQU01000001	AWY96_02080	486588	487833	-1	MFS transporter	KYQ97352.1
LRQU01000001	sRNA35	487870	487951				82	160	601	286	0.156867	0.58531	2.1014	0.559441
LRQU01000001	AWY96_02085	487988	488504	-1	hypothetical protein	KYQ97353.1
LRQU01000001	AWY96_02205	516074	516530	-1	hypothetical protein	KYQ97377.1
LRQU01000001	sRNA36	516538	516687				150	230	873	288	0.000768729	1	3.03125	0.798611
LRQU01000001	AWY96_02210	516885	518088	1	acetate kinase	KYQ97378.1
LRQU01000001	AWY96_02505	578072	578555	-1	phosphohistidine phosphatase	KYQ97433.1
LRQU01000001	sRNA37	578693	578818				126	218	667	223	0.0488413	0.537164	2.99103	0.977578
LRQU01000001	AWY96_02510	578961	581127	-1	multifunctional fatty acid oxidation complex subunit alpha	KYQ97434.1
LRQU01000001	AWY96_02590	594272	594875	1	hypothetical protein	KYQ97448.1
LRQU01000001	sRNA38	595039	595102				64	63	164	60	3.36943e-13	0.871026	2.73333	1.05
LRQU01000001	AWY96_02595	595327	596926	-1	sporadically distributed, TIGR04141 family protein	KYQ97449.1
LRQU01000001	sRNA39	597066	597250				185	343	2005	563	0.834136	0.887963	3.56128	0.609236
LRQU01000001	AWY96_02600	597251	597443	1	hypothetical protein	KYQ97450.1
LRQU01000001	sRNA40	597444	598172				729	634	1990	485	0.0249741	0.906928	4.10309	1.30722
LRQU01000001	AWY96_02605	598683	600078	-1	His-Xaa-Ser system radical SAM maturase HxsB	KYQ97451.1
LRQU01000001	AWY96_02845	645894	647268	-1	hypothetical protein	KYQ97488.1
LRQU01000001	sRNA41	647453	647575				123	333	281	883	0.834136	0.00561457	0.318233	0.377123
LRQU01000001	AWY96_02850	647576	649856	1	outer membrane receptor protein	KYQ97489.1
LRQU01000001	AWY96_02925	665844	666813	1	cysteine synthase	KYQ97503.1
LRQU01000001	sRNA42	666949	667150				202	1545	4368	1447	0.834136	0.859328	3.01866	1.06773
LRQU01000001	AWY96_02930	667210	667468	1	PTS sugar transporter	KYQ97504.1
LRQU01000001	AWY96_03135	710491	710770	-1	hypothetical protein	KYQ97545.1
LRQU01000001	sRNA43	710852	710935				84	88	384	183	0.905587	0.611031	2.09836	0.480874
LRQU01000001	AWY96_03140	711051	714177	1	multidrug transporter	KYQ97546.1
LRQU01000001	AWY96_03230	735971	736685	-1	phosphoribosylaminoimidazolesuccinocarboxamide synthase	KYQ97563.1
LRQU01000001	sRNA44	736705	736797				93	259	870	521	0.995586	0.625256	1.66987	0.497121
LRQU01000001	AWY96_03235	736936	737989	-1	outer membrane assembly protein BamC	KYQ97564.1
LRQU01000001	AWY96_03630	822902	825974	-1	autotransporter outer membrane beta-barrel domain-containing protein	KYQ97639.1
LRQU01000001	sRNA45	826167	826202				36	815	26	1748	0.129827	0	0.0148741	0.466247
LRQU01000001	AWY96_03635	826203	826518	-1	hypothetical protein	KYQ97640.1
LRQU01000001	AWY96_03670	835907	836777	-1	hypothetical protein	KYQ97646.1
LRQU01000001	sRNA46	837617	837749				133	73	266	72	2.37578e-22	0.0347677	3.69444	1.01389
LRQU01000001	sRNA47	837851	838252				402	86	301	97	1.32844e-05	1	3.10309	0.886598
LRQU01000001	AWY96_03675	838772	840350	-1	GMP synthase	KYQ97647.1
LRQU01000001	AWY96_03755	858338	859085	-1	pilus assembly protein PilW	KYQ99562.1
LRQU01000001	sRNA48	859141	859171				31	162	656	296	0.00502125	0.150002	2.21622	0.547297
LRQU01000001	AWY96_03760	859172	860369	-1	bifunctional tRNA (adenosine(37)-C2)-methyltransferase TrmG/ribosomal RNA large subunit methyltransferase RlmN	KYQ97663.1
LRQU01000001	AWY96_03825	876360	876855	-1	transcriptional regulator	KYQ97676.1
LRQU01000001	sRNA49	876882	877008				127	204	362	164	9.81152e-05	0.978588	2.20732	1.2439
LRQU01000001	AWY96_03830	877049	877784	-1	tRNA (cytosine(32)/uridine(32)-2'-O)-methyltransferase TrmJ	KYQ97677.1
LRQU01000001	AWY96_03935	901862	903299	-1	histidine kinase	KYQ97698.1
LRQU01000001	sRNA50	903583	903859		Glm Y RNA activator of glmS mRNA		277	4916	845	4435	0.834136	0.0047084	0.19053	1.10846
LRQU01000001	AWY96_03940	904198	908089	-1	phosphoribosylformylglycinamidine synthase	KYQ97699.1
LRQU01000001	AWY96_04005	919235	919916	-1	ribonuclease III	KYQ97711.1
LRQU01000001	sRNA51	919917	919956				40	593	520	535	0.834136	0.76129	0.971963	1.10841
LRQU01000001	AWY96_04010	920098	921076	-1	S26 family signal peptidase	KYQ97712.1
LRQU01000001	AWY96_04040	926401	926977	-1	RNA polymerase sigma factor RpoE	KYQ99564.1
LRQU01000001	sRNA52	927043	927148				106	284	1814	588	0.834136	0.888911	3.08503	0.482993
LRQU01000001	AWY96_04045	927155	928793	1	L-aspartate oxidase	KYQ97718.1
LRQU01000001	AWY96_04285	966254	966563	1	hypothetical protein	KYQ97762.1
LRQU01000001	sRNA53	966564	966586				23	694	3	614	0.834136	0	0.00488599	1.13029
LRQU01000001	AWY96_04290	966626	968063	-1	DNA-binding protein	KYQ97763.1
LRQU01000001	AWY96_04295	968160	968592	1	alkylhydroperoxidase	KYQ97764.1
LRQU01000001	sRNA54	968672	968761				90	740	580	211	0.00270532	0.395653	2.74882	3.50711
LRQU01000001	AWY96_04300	968874	969111	1	NrdH-redoxin	KYQ97765.1
LRQU01000001	AWY96_04395	987808	988150	1	hypothetical protein	KYQ97783.1
LRQU01000001	sRNA55	988186	988235				50	671	351	119	8.65061e-11	0.3632	2.94958	5.63866
LRQU01000001	AWY96_04400	988349	988868	1	transcriptional repressor MprA	KYQ97784.1
LRQU01000001	AWY96_04490	1009478	1010132	1	DL-methionine transporter permease subunit	KYQ97797.1
LRQU01000001	sRNA56	1010133	1010153				21	697	680	349	0.0303068	0.620556	1.94842	1.99713
LRQU01000001	AWY96_04495	1010192	1011008	1	DL-methionine transporter substrate-binding subunit	KYQ97798.1
LRQU01000001	AWY96_04585	1028204	1028660	-1	3-hydroxyacyl-[acyl-carrier-protein] dehydratase FabZ	KYQ97814.1
LRQU01000001	sRNA57	1028752	1028819				68	1229	1054	1295	0.834136	0.22494	0.8139	0.949035
LRQU01000001	AWY96_04590	1028820	1029843	-1	UDP-3-O-(3-hydroxymyristoyl)glucosamine N-acyltransferase	KYQ97815.1
LRQU01000001	AWY96_04595	1029846	1030344	-1	molecular chaperone	KYQ97816.1
LRQU01000001	sRNA58	1030449	1030501				53	1326	3292	1417	0.422646	0.506945	2.32322	0.93578
LRQU01000001	AWY96_04600	1030502	1032905	-1	outer membrane protein assembly factor BamA	KYQ97817.1
LRQU01000001	AWY96_04635	1039129	1039981	-1	elongation factor Ts	KYQ97824.1
LRQU01000001	sRNA59	1039982	1040015				34	2495	6293	2862	0.834136	0.490803	2.19881	0.871768
LRQU01000001	AWY96_04640	1040109	1040835	-1	30S ribosomal protein S2	KYQ97825.1
LRQU01000001	AWY96_04655	1044782	1045607	1	2,3,4,5-tetrahydropyridine-2,6-dicarboxylate N-succinyltransferase	KYQ97828.1
LRQU01000001	sRNA60	1045608	1045628				21	332	927	491	0.941392	0.27366	1.88798	0.676171
LRQU01000001	AWY96_04660	1045736	1046126	1	hypothetical protein	KYQ97829.1
LRQU01000001	AWY96_04680	1048006	1049245	1	MFS transporter	KYQ97832.1
LRQU01000001	sRNA61	1049342	1049728				387	7295	3708	8262	0.834136	0.397636	0.448802	0.882958
LRQU01000001	AWY96_04685	1049865	1050417	-1	secretion protein	KYQ97833.1
LRQU01000001	AWY96_05095	1145224	1145530	1	chaperone-modulator protein CbpM	KYQ97911.1
LRQU01000001	sRNA62	1145879	1146406				528	42234	62469	11327	0.037843	0.177624	5.51505	3.72861
LRQU01000001	AWY96_05100	1146755	1146968	1	cold-shock protein	KYQ97912.1
LRQU01000001	AWY96_05120	1149228	1149678	-1	hypothetical protein	KYQ97914.1
LRQU01000001	sRNA63	1150949	1151089				141	1223	26	435	0.834136	2.80744e-35	0.0597701	2.81149
LRQU01000001	AWY96_05125	1151160	1151658	-1	hypothetical protein	KYQ97915.1
LRQU01000001	sRNA64	1152160	1152237				78	103	549	204	0.0596332	0.681481	2.69118	0.504902
LRQU01000001	AWY96_05130	1153832	1154276	1	hypothetical protein	KYQ97916.1
LRQU01000001	AWY96_05175	1161727	1162186	-1	hypothetical protein	KYQ97925.1
LRQU01000001	sRNA65	1162495	1162531				37	606	908	280	0.0323833	0.0466858	3.24286	2.16429
LRQU01000001	AWY96_05180	1163368	1165492	-1	DNA primase	KYQ97926.1
LRQU01000001	AWY96_05245	1173390	1174323	-1	peptide chain release factor 2	KYQ97938.1
LRQU01000001	sRNA66	1174386	1174509				124	273	592	387	0.834136	0.652548	1.52972	0.705426
LRQU01000001	AWY96_05250	1174655	1176389	-1	single-stranded-DNA-specific exonuclease RecJ	KYQ97939.1
LRQU01000001	AWY96_05415	1207618	1207801	1	6S RNA
LRQU01000001	sRNA67	1207669	1207796		6S / SsrS RNA		128	7977	302	8257	0.834136	8.20412e-115	0.036575	0.966089
LRQU01000001	AWY96_05420	1207829	1208438	1	5-formyltetrahydrofolate cyclo-ligase	KYQ99574.1
LRQU01000001	AWY96_05425	1208482	1209721	-1	D-3-phosphoglycerate dehydrogenase	KYQ97972.1
LRQU01000001	sRNA68	1209736	1209759				24	1345	4045	1419	0.00721574	0.636505	2.8506	0.947851
LRQU01000001	AWY96_05430	1210046	1210703	-1	ribose-5-phosphate isomerase	KYQ97973.1
LRQU01000001	AWY96_05530	1229656	1230736	-1	class II fructose-bisphosphate aldolase	KYQ97993.1
LRQU01000001	sRNA69	1230756	1230836				81	1975	641	932	0.834136	0.158925	0.687768	2.1191
LRQU01000001	AWY96_05535	1230852	1232013	-1	phosphoglycerate kinase	KYQ97994.1
LRQU01000001	AWY96_05655	1257212	1259189	-1	arginine decarboxylase	KYQ98017.1
LRQU01000001	sRNA70	1259991	1260070				80	1545	69	695	0.834136	1.98886e-12	0.0992806	2.22302
LRQU01000001	AWY96_05660	1260151	1261306	1	S-adenosylmethionine synthetase	KYQ98018.1
LRQU01000001	AWY96_05710	1274433	1275141	1	transcriptional regulator	KYQ98027.1
LRQU01000001	sRNA71	1275288	1275322				35	440	799	1108	0.834136	0.199167	0.721119	0.397112
LRQU01000001	AWY96_05715	1275323	1275779	1	RNA polymerase-binding transcription factor	KYQ98028.1
LRQU01000001	AWY96_05815	1296109	1297534	-1	dihydrolipoamide dehydrogenase	KYQ98045.1
LRQU01000001	sRNA72	1297535	1297753				219	651	1774	2016	0.834136	0.421603	0.87996	0.322917
LRQU01000001	AWY96_05820	1297768	1299658	-1	pyruvate dehydrogenase complex dihydrolipoyllysine-residue acetyltransferase	KYQ98046.1
LRQU01000001	AWY96_05825	1299671	1302335	-1	pyruvate dehydrogenase	KYQ98047.1
LRQU01000001	sRNA73	1302417	1302499				83	1564	307	534	0.857918	0.424272	0.574906	2.92884
LRQU01000001	AWY96_05830	1302500	1303265	-1	transcriptional regulator PdhR	KYQ98048.1
LRQU01000001	AWY96_05950	1327295	1327538	-1	hypothetical protein	KYQ98072.1
LRQU01000001	sRNA74	1327550	1327579				30	101	402	189	7.19002e-07	0.297298	2.12698	0.534392
LRQU01000001	AWY96_05955	1327635	1328352	-1	hypothetical protein	KYQ98073.1
LRQU01000001	AWY96_06030	1344026	1345637	-1	tryptophan halogenase	KYQ98085.1
LRQU01000001	sRNA75	1345723	1346070				348	162	655	117	4.97371e-12	0.0226165	5.59829	1.38462
LRQU01000001	AWY96_06035	1347448	1348486	1	alpha/beta hydrolase	KYQ98086.1
LRQU01000001	AWY96_06130	1398926	1400300	-1	pyridoxal-dependent decarboxylase	KYQ98104.1
LRQU01000001	sRNA76	1400301	1400312				12	57	815	701	0.834136	0.0480844	1.16262	0.0813124
LRQU01000001	AWY96_06135	1400317	1400830	-1	hypothetical protein	KYQ98105.1
LRQU01000001	AWY96_06255	1425198	1425513	1	NIPSNAP family containing protein	KYQ98129.1
LRQU01000001	sRNA77	1425514	1425815				302	141	882	477	0.834136	0.481161	1.84906	0.295597
LRQU01000001	AWY96_06260	1426085	1426688	1	transcriptional regulator	KYQ98130.1
LRQU01000001	AWY96_06505	1487113	1487749	-1	ADP-ribose pyrophosphatase	KYQ98177.1
LRQU01000001	sRNA78	1487848	1487875				28	219	656	251	0.635204	0.200283	2.61355	0.87251
LRQU01000001	AWY96_06510	1488033	1489548	1	hypothetical protein	KYQ98178.1
LRQU01000001	AWY96_06620	1514600	1515614	-1	tRNA N6-adenosine(37)-threonylcarbamoyltransferase complex transferase subunit TsaD	KYQ98199.1
LRQU01000001	sRNA79	1515803	1515817				15	318	964	482	0.834136	0.107334	2	0.659751
LRQU01000001	AWY96_06625	1515940	1516156	1	30S ribosomal protein S21	KYQ98200.1
LRQU01000001	sRNA80	1516214	1516231				18	683	485	1269	0.834136	0.0506806	0.382191	0.538219
LRQU01000001	AWY96_06630	1516292	1518041	1	DNA primase	KYQ98201.1
LRQU01000001	AWY96_06760	1546954	1547326	1	hypothetical protein	KYQ98226.1
LRQU01000001	sRNA81	1547327	1547477				151	821	2023	589	0.217912	1	3.43463	1.39389
LRQU01000001	AWY96_06765	1547490	1547796	1	hypothetical protein	KYQ98227.1
LRQU01000001	AWY96_06800	1552145	1552524	-1	RNase P RNA component class A
LRQU01000001	sRNA82	1552156	1552516		Bacterial RNase P class A		361	31751	66	36086	0.834136	0	0.00182896	0.87987
LRQU01000001	AWY96_06805	1552565	1553429	-1	16S rRNA methyltransferase	KYQ98234.1
LRQU01000001	AWY96_06845	1561202	1562129	-1	radical SAM protein	KYQ98242.1
LRQU01000001	sRNA83	1562619	1562822				204	1187	437	1398	0.834136	0.0224837	0.312589	0.84907
LRQU01000001	AWY96_06850	1562823	1567284	1	glutamate synthase large subunit	KYQ98243.1
LRQU01000001	AWY96_06970	1587236	1587524	1	hypothetical protein	KYQ98267.1
LRQU01000001	sRNA84	1587744	1587802				59	467	585	435	0.834136	0.692694	1.34483	1.07356
LRQU01000001	AWY96_06975	1587822	1588269	1	transcriptional regulator	KYQ99586.1
LRQU01000001	AWY96_07145	1616616	1616856	-1	hypothetical protein	KYQ98299.1
LRQU01000001	sRNA85	1616929	1616968				40	71	253	68	3.76249e-19	0.0928392	3.72059	1.04412
LRQU01000001	sRNA86	1617026	1617035				10	62	218	54	2.02101e-33	0.00648335	4.03704	1.14815
LRQU01000001	AWY96_07150	1617398	1619648	-1	hemagglutinin
LRQU01000001	AWY96_07215	1647584	1648628	-1	rod shape-determining protein MreB	KYQ98311.1
LRQU01000001	sRNA87	1648987	1649006				20	203	702	272	0.353061	0.155792	2.58088	0.746324
LRQU01000001	AWY96_07220	1649040	1650972	-1	transcriptional regulator	KYQ98312.1
LRQU01000001	AWY96_07235	1653506	1654106	1	sulfoxide reductase heme-binding subunit YedZ	KYQ98315.1
LRQU01000001	sRNA88	1654110	1654228				119	326	1105	395	0.995894	0.895181	2.79747	0.825316
LRQU01000001	AWY96_07240	1654347	1654800	1	3-dehydroquinate dehydratase	KYQ98316.1
LRQU01000001	AWY96_07535	1713860	1715669	1	sodium:proton exchanger	KYQ98375.1
LRQU01000001	sRNA89	1715832	1715903				72	1153	41	581	0.834136	3.25037e-22	0.070568	1.98451
LRQU01000001	sRNA90	1715980	1716013				34	1049	459	515	0.388273	1	0.891262	2.03689
LRQU01000001	AWY96_07540	1716025	1717393	1	lysine-sensitive aspartokinase 3	KYQ98376.1
LRQU01000001	AWY96_07725	1762197	1763574	1	potassium transporter peripheral membrane component	KYQ98405.1
LRQU01000001	sRNA91	1763606	1763653				48	707	956	427	0.00576131	0.990893	2.23888	1.65574
LRQU01000001	AWY96_07730	1763715	1764132	1	large-conductance mechanosensitive channel	KYQ98406.1
LRQU01000001	AWY96_07750	1765431	1765821	-1	50S ribosomal protein L17	KYQ98410.1
LRQU01000001	sRNA92	1765834	1765860				27	2848	1312	4766	0.834136	0.0100006	0.275283	0.597566
LRQU01000001	AWY96_07755	1765861	1766851	-1	DNA-directed RNA polymerase subunit alpha	KYQ98411.1
LRQU01000001	AWY96_07770	1767933	1768290	-1	30S ribosomal protein S13	KYQ98414.1
LRQU01000001	sRNA93	1768458	1768585				128	11217	26080	10577	0.834136	0.613699	2.46573	1.06051
LRQU01000001	AWY96_07775	1768586	1769918	-1	preprotein translocase subunit SecY	KYQ98415.1
LRQU01000001	AWY96_07810	1772397	1772703	-1	30S ribosomal protein S14	KYQ98422.1
LRQU01000001	sRNA94	1772705	1772714				10	6511	5834	6324	0.834136	0.240291	0.922517	1.02957
LRQU01000001	AWY96_07815	1772716	1773256	-1	50S ribosomal protein L5	KYQ98423.1
LRQU01000001	AWY96_07825	1773595	1773967	-1	50S ribosomal protein L14	KYQ98425.1
LRQU01000001	sRNA95	1773970	1774132				163	4694	13725	4534	0.94987	0.903837	3.02713	1.03529
LRQU01000001	AWY96_07830	1774133	1774388	-1	30S ribosomal protein S17	KYQ98426.1
LRQU01000001	AWY96_07860	1776358	1777183	-1	50S ribosomal protein L2	KYQ98432.1
LRQU01000001	sRNA96	1777184	1777194				11	7451	6869	5585	0.834136	0.691513	1.2299	1.33411
LRQU01000001	AWY96_07865	1777201	1777504	-1	50S ribosomal protein L23	KYQ98433.1
LRQU01000001	AWY96_07895	1780355	1781540	-1	elongation factor Tu	KYQ98439.1
LRQU01000001	sRNA97	1781595	1781609				15	8198	10377	6459	0.834136	0.471153	1.6066	1.26924
LRQU01000001	AWY96_07900	1781610	1783725	-1	elongation factor G	KYQ98440.1
LRQU01000001	AWY96_07910	1784389	1784764	-1	30S ribosomal protein S12	KYQ98442.1
LRQU01000001	sRNA98	1784794	1784906				113	1732	3452	1612	0.834136	0.529169	2.14144	1.07444
LRQU01000001	AWY96_07915	1784907	1785195	-1	tRNA 2-thiouridine(34) synthase TusB	KYQ98443.1
LRQU01000001	AWY96_07935	1787101	1787941	-1	peptidylprolyl isomerase	KYQ98447.1
LRQU01000001	sRNA99	1788096	1788106				11	80	275	116	2.75322e-08	0.533102	2.37069	0.689655
LRQU01000001	AWY96_07940	1788311	1788539	1	lysis protein	KYQ98448.1
LRQU01000001	AWY96_07945	1788597	1789194	-1	peptidylprolyl isomerase	KYQ98449.1
LRQU01000001	sRNA100	1789196	1789237				42	762	1071	1146	0.834136	0.557555	0.934555	0.664921
LRQU01000001	AWY96_07950	1789318	1789522	-1	hypothetical protein	KYQ98450.1
LRQU01000001	AWY96_08025	1804126	1804534	-1	hypothetical protein	KYQ98463.1
LRQU01000001	sRNA101	1804806	1804878				73	557	664	878	0.834136	0.468465	0.756264	0.634396
LRQU01000001	AWY96_08030	1804913	1805546	1	Crp/Fnr family transcriptional regulator	KYQ98464.1
LRQU01000001	AWY96_08140	1829046	1829859	-1	DNA adenine methylase	KYQ98484.1
LRQU01000001	sRNA102	1830026	1830060				35	224	7	606	0.0172336	1.28839e-298	0.0115512	0.369637
LRQU01000001	AWY96_08145	1830176	1831247	-1	hypothetical protein	KYQ98485.1
LRQU01000001	AWY96_08190	1839683	1840238	-1	adenosine nucleotide hydrolase	KYQ98493.1
LRQU01000001	sRNA103	1840460	1840505				46	396	323	181	0.160106	0.659622	1.78453	2.18785
LRQU01000001	AWY96_08195	1840697	1842833	1	Intracellular growth attenuator protein igaA	KYQ98494.1
LRQU01000001	AWY96_08235	1849003	1849723	-1	two-component system response regulator	KYQ98502.1
LRQU01000001	sRNA104	1849761	1849864				104	93	357	127	8.48424e-05	0.779603	2.81102	0.732283
LRQU01000001	AWY96_08240	1850130	1850604	1	transcription elongation factor GreB	KYQ98503.1
LRQU01000001	AWY96_08265	1856687	1856969	-1	hypothetical protein	KYQ98507.1
LRQU01000001	sRNA105	1857130	1857143				14	796	1693	1111	0.834136	0.498319	1.52385	0.716472
LRQU01000001	AWY96_08270	1857228	1858011	-1	pimeloyl-[acyl-carrier protein] methyl ester esterase	KYQ98508.1
LRQU01000001	AWY96_08365	1884308	1886495	-1	glycogen-branching enzyme	KYQ98527.1
LRQU01000001	sRNA106	1886496	1886800				305	661	1189	430	0.0790472	0.595354	2.76512	1.53721
LRQU01000001	AWY96_08370	1887005	1888109	-1	aspartate-semialdehyde dehydrogenase	KYQ98528.1
LRQU01000001	AWY96_08495	1914307	1914838	1	fimbria A protein	KYQ98553.1
LRQU01000001	sRNA107	1914839	1914924				86	819	6	747	0.834136	0	0.00803213	1.09639
LRQU01000001	AWY96_08500	1914925	1915477	1	fimbrial protein	KYQ98554.1
LRQU01000001	AWY96_08830	1989944	1990796	-1	histidine kinase	KYQ98615.1
LRQU01000001	sRNA108	1990799	1990878				80	78	257	91	1.19758e-14	0.207648	2.82418	0.857143
LRQU01000001	sRNA109	1990951	1991105				155	547	1863	567	0.258925	0.871026	3.28571	0.964727
LRQU01000001	AWY96_08835	1991271	1994361	-1	autotransporter outer membrane beta-barrel domain-containing protein	KYQ98616.1
LRQU01000001	AWY96_08840	1994430	1997442	-1	autotransporter outer membrane beta-barrel domain-containing protein	KYQ98617.1
LRQU01000001	sRNA110	1997824	1997885				62	75	268	89	3.13423e-12	0.235311	3.01124	0.842697
LRQU01000001	AWY96_08845	1997934	1998570	-1	TetR family transcriptional regulator	KYQ99601.1
LRQU01000001	sRNA111	1998727	1998839				113	269	1018	313	4.10522e-07	0.411446	3.2524	0.859425
LRQU01000001	AWY96_08850	1998840	2000109	1	hypothetical protein	KYQ98618.1
LRQU01000001	AWY96_08915	2013343	2014819	-1	ketol-acid reductoisomerase	KYQ98631.1
LRQU01000001	sRNA112	2014848	2014942				95	140	646	262	0.0199194	0.515997	2.46565	0.534351
LRQU01000001	AWY96_08920	2014998	2015880	1	transcriptional regulator	KYQ99602.1
LRQU01000001	AWY96_08950	2021438	2023085	-1	acetolactate synthase catalytic subunit	KYQ98637.1
LRQU01000001	sRNA113	2023216	2023347				132	304	1989	990	0.834136	0.813207	2.00909	0.307071
LRQU01000001	AWY96_08955	2023459	2024692	-1	sugar transporter	KYQ98638.1
LRQU01000001	AWY96_09090	2053510	2054656	1	acetylornithine deacetylase	KYQ98658.1
LRQU01000001	sRNA114	2054677	2054864				188	374	681	230	0.00573349	0.832866	2.96087	1.62609
LRQU01000001	AWY96_09095	2054916	2057553	1	phosphoenolpyruvate carboxylase	KYQ98659.1
LRQU01000001	AWY96_09210	2081176	2081767	1	hypothetical protein	KYQ98682.1
LRQU01000001	sRNA115	2081833	2081851				19	73	486	375	0.831271	0.944189	1.296	0.194667
LRQU01000001	AWY96_09215	2081894	2082662	1	triose-phosphate isomerase	KYQ98683.1
LRQU01000001	AWY96_09225	2083901	2084864	-1	ATP-dependent 6-phosphofructokinase	KYQ98685.1
LRQU01000001	sRNA116	2084865	2085030				166	640	680	204	0.00258617	0.619578	3.33333	3.13725
LRQU01000001	AWY96_09230	2085095	2085998	-1	cation-efflux pump FieF	KYQ98686.1
LRQU01000001	AWY96_09400	2117693	2117930	-1	50S ribosomal protein L28	KYQ98720.1
LRQU01000001	sRNA117	2117974	2118094				121	2741	5265	4279	0.834136	0.565637	1.23043	0.64057
LRQU01000001	AWY96_09405	2118193	2118877	-1	hypothetical protein	KYQ98721.1
LRQU01000001	AWY96_09475	2132128	2132752	1	guanylate kinase	KYQ98732.1
LRQU01000001	sRNA118	2132753	2132799				47	472	583	492	0.834136	0.61711	1.18496	0.95935
LRQU01000001	AWY96_09480	2132806	2133082	1	DNA-directed RNA polymerase subunit omega	KYQ98733.1
LRQU01000001	AWY96_09540	2148175	2149585	1	glutamine synthetase	KYQ98744.1
LRQU01000001	sRNA119	2149669	2149711				43	117	404	283	0.984214	0.905938	1.42756	0.413428
LRQU01000001	AWY96_09545	2149773	2150823	1	PAS domain-containing sensor histidine kinase	KYQ98745.1
LRQU01000001	AWY96_09570	2155364	2156012	1	YihA family ribosome biogenesis GTP-binding protein	KYQ98749.1
LRQU01000001	sRNA120	2156013	2156034				22	155	7	358	0.273481	3.24178e-100	0.0195531	0.432961
LRQU01000001	sRNA121	2156298	2156495				198	108	731	248	0.834136	0.842711	2.94758	0.435484
LRQU01000001	AWY96_09575	2156543	2159345	-1	DNA polymerase I	KYQ98750.1
LRQU01000001	sRNA122	2159498	2159597				100	80	447	194	0.006156	0.659362	2.30412	0.412371
LRQU01000001	AWY96_09580	2159844	2160741	1	acyltransferase	KYQ98751.1
LRQU01000001	AWY96_09695	2184737	2185178	1	FMN-binding protein MioC	KYQ98768.1
LRQU01000001	sRNA123	2185293	2185500				208	282	800	274	0.834136	0.705398	2.91971	1.0292
LRQU01000001	AWY96_09700	2185559	2187449	1	tRNA uridine 5-carboxymethylaminomethyl modification enzyme MnmG	KYQ98769.1
LRQU01000001	AWY96_09705	2187586	2188207	1	16S rRNA (guanine(527)-N(7))-methyltransferase RsmG	KYQ98770.1
LRQU01000001	sRNA124	2188208	2188791				584	390	1242	382	0.834136	0.662921	3.25131	1.02094
LRQU01000001	AWY96_09710	2188846	2189230	1	ATP synthase F0F1 subunit I	KYQ98771.1
LRQU01000001	AWY96_10530	2372773	2374063	-1	ATP-dependent RNA helicase RhlB	KYQ98925.1
LRQU01000001	sRNA125	2374103	2374173				71	585	619	446	0.00461885	0.967357	1.38789	1.31166
LRQU01000001	AWY96_10535	2374195	2374522	1	thioredoxin	KYQ98926.1
LRQU01000001	sRNA126	2374529	2374976				448	1003	1675	1098	0.834136	0.672688	1.5255	0.913479
LRQU01000001	AWY96_10540	2374977	2376237	1	transcription termination factor Rho	KYQ98927.1
LRQU01000001	AWY96_10840	2436029	2436983	1	cell division protein FtsX	KYQ98981.1
LRQU01000001	sRNA127	2437029	2437148				120	421	2502	961	0.834136	0.577464	2.60354	0.438085
LRQU01000001	AWY96_10845	2437298	2438156	1	RNA polymerase factor sigma-32	KYQ98982.1
LRQU01000001	AWY96_10930	2454430	2454907	-1	hypothetical protein	KYQ98999.1
LRQU01000001	sRNA128	2454924	2454945				22	139	409	62	4.65862e-98	1.77121e-09	6.59677	2.24194
LRQU01000001	AWY96_10935	2454977	2455442	-1	hypothetical protein	KYQ99000.1
LRQU01000001	AWY96_10955	2458477	2460754	1	5-methyltetrahydropteroyltriglutamate-- homocysteine methyltransferase	KYQ99004.1
LRQU01000001	sRNA129	2460755	2460807				53	1341	3	733	0.831271	0	0.00409277	1.82947
LRQU01000001	AWY96_10960	2460883	2461720	-1	carboxymethylenebutenolidase	KYQ99005.1
LRQU01000001	AWY96_10990	2467104	2468736	1	ubiquinone biosynthesis regulatory protein kinase UbiB	KYQ99010.1
LRQU01000001	sRNA130	2468737	2468799				63	330	672	340	0.0497826	0.925246	1.97647	0.970588
LRQU01000001	AWY96_10995	2468815	2469079	1	preprotein translocase subunit TatA	KYQ99011.1
LRQU01000001	AWY96_11150	2498004	2498550	1	transcription termination/antitermination protein NusG	KYQ99032.1
LRQU01000001	sRNA131	2498636	2498706				71	3982	2085	2574	0.834136	0.334722	0.810023	1.54701
LRQU01000001	AWY96_11155	2498707	2499136	1	50S ribosomal protein L11	KYQ99033.1
LRQU01000001	AWY96_11160	2499139	2499844	1	50S ribosomal protein L1	KYQ99034.1
LRQU01000001	sRNA132	2499858	2500015				158	4215	8122	4334	0.834136	0.878375	1.87402	0.972543
LRQU01000001	AWY96_11165	2500173	2500671	1	50S ribosomal protein L10	KYQ99035.1
LRQU01000001	AWY96_11220	2516402	2516906	-1	regulator of sigma D	KYQ99046.1
LRQU01000001	sRNA133	2516917	2517004				88	331	670	317	0.0967907	0.876058	2.11356	1.04416
LRQU01000001	AWY96_11225	2517005	2517773	1	NADH pyrophosphatase	KYQ99047.1
LRQU01000001	AWY96_11240	2519621	2520212	1	hypothetical protein	KYQ99049.1
LRQU01000001	sRNA134	2520315	2520361				47	2853	7307	3805	0.834136	0.907983	1.92037	0.749803
LRQU01000001	AWY96_11245	2520401	2520674	1	DNA-binding protein	KYQ99050.1
LRQU01000001	AWY96_11300	2532967	2534926	-1	acetyl-coenzyme A synthetase	KYQ99057.1
LRQU01000001	sRNA135	2534927	2535149				223	59	246	307	0.834136	0.0010889	0.801303	0.192182
LRQU01000001	AWY96_11305	2535821	2537138	1	glutamate:protein symporter	KYQ99058.1
LRQU01000001	AWY96_11370	2549814	2550306	1	suppressor FxsA	KYQ99070.1
LRQU01000001	sRNA136	2550436	2550468				33	1488	2655	1104	0.20363	0.686323	2.40489	1.34783
LRQU01000001	AWY96_11375	2550492	2550786	1	molecular chaperone GroES	KYQ99071.1
LRQU01000001	AWY96_11390	2553152	2554181	-1	EF-P beta-lysylation protein EpmB	KYQ99074.1
LRQU01000001	sRNA137	2554182	2554201				20	190	437	228	1.86318e-05	0.610179	1.91667	0.833333
LRQU01000001	AWY96_11395	2554224	2554791	1	elongation factor P	KYQ99075.1
LRQU01000001	AWY96_11505	2575779	2576088	1	RNA chaperone Hfq	KYQ99093.1
LRQU01000001	sRNA138	2576143	2576183				41	535	325	738	0.830485	0.182225	0.440379	0.724932
LRQU01000001	AWY96_11510	2576186	2577467	1	GTPase HflX	KYQ99094.1
LRQU01000001	AWY96_11580	2590108	2590507	1	30S ribosomal protein S6	KYQ99107.1
LRQU01000001	sRNA139	2590525	2590826				302	3363	1037	3765	0.834136	0.0595323	0.275432	0.893227
LRQU01000001	AWY96_11585	2590837	2591065	1	30S ribosomal protein S18	KYQ99108.1
LRQU01000001	AWY96_11625	2597376	2597931	-1	hypothetical protein	KYQ99115.1
LRQU01000001	sRNA140	2598019	2598122				104	164	392	183	5.16254e-07	0.759312	2.14208	0.896175
LRQU01000001	AWY96_11630	2598256	2598463	1	hypothetical protein	KYQ99116.1
LRQU01000001	sRNA141	2598490	2598506				17	376	526	206	0.236176	0.0136899	2.5534	1.82524
LRQU01000001	AWY96_11635	2598599	2599931	-1	hypothetical protein	KYQ99117.1
LRQU01000001	AWY96_11690	2613338	2613809	-1	arginine repressor	KYQ99128.1
LRQU01000001	sRNA142	2614067	2614100				34	1087	2427	723	1.30848e-14	0.971852	3.35685	1.50346
LRQU01000001	AWY96_11695	2614275	2615214	1	malate dehydrogenase	KYQ99129.1
LRQU01000001	AWY96_11700	2615281	2615542	-1	DNA-binding protein	KYQ99130.1
LRQU01000001	sRNA143	2615615	2615634				20	302	410	148	1.20724e-18	0.0841051	2.77027	2.04054
LRQU01000001	AWY96_11705	2615723	2616074	1	DNA-binding protein	KYQ99131.1
LRQU01000001	AWY96_11710	2616123	2617095	-1	octaprenyl diphosphate synthase	KYQ99132.1
LRQU01000001	sRNA144	2617332	2617353				22	975	2766	2500	0.834136	0.759637	1.1064	0.39
LRQU01000001	AWY96_11715	2617364	2617676	1	50S ribosomal protein L21	KYQ99133.1
LRQU01000001	AWY96_11775	2628270	2629608	1	phosphoglucosamine mutase	KYQ99144.1
LRQU01000001	sRNA145	2629763	2629815				53	855	2309	1627	0.834136	0.316596	1.41918	0.525507
LRQU01000001	AWY96_11780	2629858	2630194	1	preprotein translocase subunit SecG	KYQ99145.1
LRQU01000001	AWY96_11815	2635885	2636830	1	tRNA pseudouridine(55) synthase TruB	KYQ99150.1
LRQU01000001	sRNA146	2636901	2636932				32	2355	3711	4272	0.966961	0.426446	0.86868	0.551264
LRQU01000001	AWY96_11820	2636954	2637224	1	30S ribosomal protein S15	KYQ99151.1
LRQU01000001	AWY96_11825	2637480	2639604	1	polyribonucleotide nucleotidyltransferase	KYQ99152.1
LRQU01000001	sRNA147	2639672	2639731				60	455	495	1407	0.834136	0.0459391	0.351812	0.323383
LRQU01000001	AWY96_11830	2639732	2640617	1	lipoprotein NlpI	KYQ99153.1
LRQU01000001	sRNA148	2640631	2640803				173	412	1567	828	0.834136	0.460837	1.89251	0.497585
LRQU01000001	AWY96_11835	2640804	2642778	1	DEAD/DEAH box helicase	KYQ99154.1
LRQU01000001	AWY96_11890	2653692	2654013	1	hypothetical protein	KYQ99165.1
LRQU01000001	sRNA149	2654069	2654138				70	174	390	99	2.21618e-24	3.45857e-08	3.93939	1.75758
LRQU01000001	AWY96_11895	2654328	2655207	-1	U32 family peptidase	KYQ99166.1
LRQU01000001	AWY96_11915	2657446	2657749	-1	hypothetical protein	KYQ99170.1
LRQU01000001	sRNA150	2658485	2658651				167	107	458	112	3.2209e-11	0.0907361	4.08929	0.955357
LRQU01000001	AWY96_11920	2658844	2659279	1	hypothetical protein	KYQ99171.1
LRQU01000001	AWY96_11990	2670029	2670305	1	antibiotic biosynthesis monooxygenase	KYQ99184.1
LRQU01000001	sRNA151	2670334	2670352				19	147	502	119	3.61324e-35	0.00184465	4.21849	1.23529
LRQU01000001	AWY96_11995	2670485	2671139	-1	haloacid dehalogenase	KYQ99627.1
LRQU01000001	AWY96_12055	2682148	2682415	-1	colicin-D	KYQ99195.1
LRQU01000001	sRNA152	2682535	2682556				22	266	445	99	2.1216e-14	0.0112244	4.49495	2.68687
LRQU01000001	AWY96_12060	2682564	2682822	-1	colicin immunity protein	KYQ99196.1
LRQU01000001	AWY96_12085	2687485	2688433	-1	trehalose repressor	KYQ99200.1
LRQU01000001	sRNA153	2688558	2688629				72	178	513	669	0.834136	0.93559	0.766816	0.266069
LRQU01000001	AWY96_12090	2688851	2691560	1	magnesium-translocating P-type ATPase	KYQ99201.1
LRQU01000001	AWY96_12260	2727201	2728059	1	integrase	KYQ99230.1
LRQU01000001	sRNA154	2728480	2728530				51	213	721	193	1.64767e-09	0.37557	3.73575	1.10363
LRQU01000001	AWY96_12265	2729862	2732811	1	hypothetical protein	KYQ99231.1
LRQU01000001	AWY96_12280	2735618	2737985	-1	RstB	KYQ99234.1
LRQU01000001	sRNA155	2738117	2738173				57	477	1742	437	0.00149694	0.24751	3.98627	1.09153
LRQU01000001	AWY96_12285	2738456	2739572	-1	hypothetical protein	KYQ99235.1
LRQU01000001	AWY96_12635	2811206	2812283	-1	diguanylate cyclase	KYQ99303.1
LRQU01000001	sRNA156	2812309	2812362				54	97	473	123	3.04016e-08	0.0673166	3.84553	0.788618
LRQU01000001	AWY96_12640	2812545	2812830	1	hypothetical protein	KYQ99304.1
LRQU01000001	AWY96_12815	2845832	2846702	-1	transcriptional regulator	KYQ99336.1
LRQU01000001	sRNA157	2846715	2846782				68	113	557	515	0.834136	0.623449	1.08155	0.219417
LRQU01000001	AWY96_12820	2847045	2847525	1	hypothetical protein	KYQ99337.1
LRQU01000001	AWY96_12825	2847571	2848288	-1	two-component system response regulator	KYQ99338.1
LRQU01000001	sRNA158	2848567	2848908				342	446	674	163	2.28187e-11	0.369967	4.13497	2.7362
LRQU01000001	AWY96_12830	2848919	2849606	1	RNA methyltransferase	KYQ99339.1
LRQU01000001	sRNA159	2849811	2849901				91	142	797	578	0.834136	0.543901	1.37889	0.245675
LRQU01000001	AWY96_12835	2849969	2852429	1	bifunctional aspartokinase I/homoserine dehydrogenase I	KYQ99340.1
LRQU01000001	AWY96_12880	2861467	2863381	1	molecular chaperone DnaK	KYQ99349.1
LRQU01000001	sRNA160	2863423	2863486		tpke11		64	1168	56	378	0.834136	1.47845e-05	0.148148	3.08995
LRQU01000001	AWY96_12885	2863487	2864618	1	molecular chaperone DnaJ	KYQ99350.1
LRQU01000001	AWY96_12945	2876922	2878182	1	N-glycosyltransferase	KYQ99362.1
LRQU01000001	sRNA161	2878353	2878367				15	72	265	104	6.12254e-10	0.306524	2.54808	0.692308
LRQU01000001	AWY96_12950	2878443	2879265	1	4-hydroxy-tetrahydrodipicolinate reductase	KYQ99363.1
LRQU01000001	sRNA162	2879266	2879635		ABC transporter regulator		370	371	587	202	3.90305e-08	0.499247	2.90594	1.83663
LRQU01000001	AWY96_12955	2879735	2880884	1	carbamoyl phosphate synthase small subunit	KYQ99634.1
LRQU01000001	AWY96_13220	2947205	2948360	1	cell division protein FtsZ	KYQ99416.1
LRQU01000001	sRNA163	2948368	2948462				95	1464	2580	1259	0.834136	0.882732	2.04925	1.16283
LRQU01000001	AWY96_13225	2948463	2949381	1	UDP-3-O-[3-hydroxymyristoyl] N-acetylglucosamine deacetylase	KYQ99417.1
LRQU01000001	AWY96_13390	2985350	2985602	1	23S rRNA methyltransferase	KYQ99449.1
LRQU01000001	sRNA164	2985672	2985793				122	1137	96	276	0.376392	0.120522	0.347826	4.11957
LRQU01000001	AWY96_13395	2985851	2988083	1	(p)ppGpp synthetase	KYQ99450.1
LRQU01000001	AWY96_13400	2988209	2989004	1	nucleoside triphosphate hydrolase	KYQ99451.1
LRQU01000001	sRNA165	2989117	2989335				219	305	917	346	0.834136	0.943564	2.65029	0.881503
LRQU01000001	AWY96_13405	2989382	2991020	1	CTP synthetase	KYQ99452.1
LRQU01000001	sRNA166	2991043	2991098				56	560	610	867	0.834136	0.223735	0.703576	0.645905
LRQU01000001	AWY96_13410	2991101	2992397	1	enolase	KYQ99453.1
LRQU01000001	AWY96_13545	3021694	3024250	-1	DNA mismatch repair protein MutS	KYQ99479.1
LRQU01000001	sRNA167	3024251	3024402				152	356	590	229	0.00592313	0.691131	2.57642	1.55459
LRQU01000001	AWY96_13550	3025113	3025431	1	PTS sugar transporter subunit IIB	KYQ99480.1
LRQU01000001	AWY96_13595	3034055	3036683	1	alanine--tRNA ligase	KYQ99489.1
LRQU01000001	sRNA168	3036697	3036823				127	1513	3068	1043	0.0235859	0.614195	2.94151	1.45062
LRQU01000001	AWY96_13600	3036935	3037121	1	carbon storage regulator	KYQ99490.1
LRQU01000001	AWY96_13635	3039116	3040679	1	glutamate--cysteine ligase	KYQ99493.1
LRQU01000001	sRNA169	3040680	3040823				144	864	1399	722	0.146108	0.513155	1.93767	1.19668
LRQU01000001	AWY96_13640	3040845	3041361	1	S-ribosylhomocysteinase	KYQ99494.1
LRQU01000001	AWY96_13655	3043724	3045086	1	signal recognition particle	KYQ99496.1
LRQU01000001	sRNA170	3045137	3045256				120	491	974	418	0.933504	0.573963	2.33014	1.17464
LRQU01000001	AWY96_13660	3045302	3045551	1	30S ribosomal protein S16	KYQ99497.1
LRQU01000001	AWY96_13665	3045569	3046118	1	ribosome maturation factor RimM	KYQ99498.1
LRQU01000001	sRNA171	3046148	3046169				22	1369	1956	1891	0.834136	0.476554	1.03437	0.723956
LRQU01000001	AWY96_13670	3046170	3046938	1	tRNA (guanosine(37)-N1)-methyltransferase TrmD	KYQ99499.1
LRQU01000001	AWY96_13675	3046992	3047349	1	50S ribosomal protein L19	KYQ99500.1
LRQU01000001	sRNA172	3047358	3047369				12	1638	569	750	0.834136	0.962431	0.758667	2.184
LRQU01000001	AWY96_13680	3047512	3047731	-1	transcriptional regulator	KYQ99501.1
LRQU01000001	AWY96_13810	3070961	3071693	-1	membrane biogenesis protein	KYQ99526.1
LRQU01000001	sRNA173	3071717	3071743				27	942	459	427	0.834136	0.778694	1.07494	2.20609
LRQU01000001	AWY96_13815	3071824	3072802	1	23S rRNA pseudouridylate synthase	KYQ99527.1
LRQU01000001	AWY96_13820	3072801	3073533	1	hypothetical protein	KYQ99528.1
LRQU01000001	sRNA174	3073561	3073592				32	304	583	255	3.69643e-17	0.00025585	2.28627	1.19216
LRQU01000001	AWY96_13825	3073663	3076237	1	ATP-dependent chaperone ClpB	KYQ99529.1
LRQU01000002	AWY96_13945	26895	29019	1	TonB-dependent receptor	KYQ94523.1
LRQU01000002	sRNA175	29020	29118				99	697	16	699	0.834136	6.85821e-212	0.0228898	0.997139
LRQU01000002	AWY96_13950	29119	32044	1	condensation protein	KYQ94524.1
LRQU01000002	sRNA176	32045	32063				19	818	44	608	0.834136	1.05301e-12	0.0723684	1.34539
LRQU01000002	AWY96_13955	32089	33322	1	hypothetical protein	KYQ94525.1
LRQU01000002	AWY96_14070	53277	54444	1	type I restriction endonuclease subunit R	KYQ94548.1
LRQU01000002	sRNA177	54541	54568				28	438	886	313	5.8501e-05	0.508106	2.83067	1.39936
LRQU01000002	AWY96_14075	54737	55070	1	hypothetical protein	KYQ94549.1
LRQU01000002	AWY96_14285	95041	96148	1	methionine synthase	KYQ94591.1
LRQU01000002	sRNA178	96149	96162				14	1133	26	157	4.81493e-06	0.201084	0.165605	7.21656
LRQU01000002	sRNA179	96229	96427				199	439	680	172	1.92174e-13	0.0125648	3.95349	2.55233
LRQU01000002	AWY96_14290	96596	97916	1	branched-chain amino acid ABC transporter substrate-binding protein	KYQ94592.1
LRQU01000002	AWY96_14330	105891	106494	-1	peroxiredoxin	KYQ94599.1
LRQU01000002	sRNA180	106521	106610				90	743	1914	744	0.268612	0.880445	2.57258	0.998656
LRQU01000002	AWY96_14335	106723	107305	-1	ACP phosphodiesterase	KYQ94600.1
LRQU01000002	AWY96_14345	108568	109693	1	tRNA guanosine(34) transglycosylase Tgt	KYQ94602.1
LRQU01000002	sRNA181	109694	109716				23	434	722	546	0.40645	0.992232	1.32234	0.794872
LRQU01000002	AWY96_14350	109726	110059	1	preprotein translocase subunit YajC	KYQ94603.1
LRQU01000002	AWY96_14465	131523	132471	-1	cytochrome ubiquinol oxidase subunit II	KYQ94626.1
LRQU01000002	sRNA182	132495	132504				10	686	1773	669	1.28142e-08	0.190053	2.65022	1.02541
LRQU01000002	AWY96_14470	132915	134394	-1	AmpG family muropeptide MFS transporter	KYQ94627.1
LRQU01000002	AWY96_14480	135391	135706	1	transcriptional regulator BolA	KYQ94629.1
LRQU01000002	sRNA183	135938	135969				32	1205	998	727	0.834136	0.968888	1.37276	1.6575
LRQU01000002	AWY96_14485	136072	137377	1	trigger factor	KYQ94630.1
LRQU01000002	AWY96_14495	138602	139874	1	ATP-dependent Clp protease ATP-binding subunit ClpX	KYQ94632.1
LRQU01000002	sRNA184	140003	140066				64	458	681	568	0.834136	0.9354	1.19894	0.806338
LRQU01000002	AWY96_14500	140067	142422	1	DNA-binding protein	KYQ94633.1
LRQU01000002	sRNA185	142520	142559				40	2764	2172	2691	0.834136	0.441818	0.807135	1.02713
LRQU01000002	AWY96_14505	142638	142911	1	DNA-binding protein HU	KYQ94634.1
LRQU01000002	sRNA186	142943	142996				54	1829	3172	2387	0.834136	0.507982	1.32886	0.766234
LRQU01000002	AWY96_14510	143093	144977	1	molecular chaperone	KYQ94635.1
LRQU01000002	AWY96_14680	175325	175529	-1	transcriptional regulator	KYQ94664.1
LRQU01000002	sRNA187	175530	175568				39	512	1287	529	0.0179586	0.748808	2.43289	0.967864
LRQU01000002	AWY96_14685	175579	175948	-1	Biofilm formation regulator YbaJ	KYQ94665.1
LRQU01000002	sRNA188	176014	176106				93	134	618	269	0.699882	0.589151	2.2974	0.498141
LRQU01000002	AWY96_14690	176107	176434	-1	hypothetical protein	KYQ94666.1
LRQU01000002	sRNA189	176651	176670				20	93	472	160	0.000327208	0.439391	2.95	0.58125
LRQU01000002	AWY96_14695	176727	176916	1	hypothetical protein	KYQ94667.1
LRQU01000002	AWY96_15295	302357	303158	-1	glucosamine-6-phosphate deaminase	KYQ94775.1
LRQU01000002	sRNA190	303231	303483				253	238	464	142	2.14445e-06	0.864411	3.26761	1.67606
LRQU01000002	AWY96_15300	303492	305529	1	PTS N-acetyl glucosamine transporter subunit IIABC	KYQ94776.1
LRQU01000002	AWY96_15340	316941	317388	-1	ferric uptake regulator	KYQ94784.1
LRQU01000002	sRNA191	317498	317649				152	833	1741	686	0.834136	0.735767	2.5379	1.21429
LRQU01000002	AWY96_15345	317710	318250	-1	flavodoxin FldA	KYQ94785.1
LRQU01000002	AWY96_15470	342240	343533	-1	type II citrate synthase	KYQ94807.1
LRQU01000002	sRNA192	343537	343577				41	986	433	457	0.172264	0.664823	0.947484	2.15755
LRQU01000002	sRNA193	343724	343930				207	184	732	280	0.834136	0.544808	2.61429	0.657143
LRQU01000002	AWY96_15475	344268	344658	1	succinate dehydrogenase	KYQ94808.1
LRQU01000002	AWY96_15490	346782	347499	1	succinate dehydrogenase iron-sulfur subunit	KYQ94811.1
LRQU01000002	sRNA194	347629	347640				12	404	527	275	0.100221	0.974165	1.91636	1.46909
LRQU01000002	AWY96_15495	347775	350583	1	2-oxoglutarate dehydrogenase subunit E1	KYQ94812.1
LRQU01000002	AWY96_15515	354041	355940	-1	bifunctional metallophosphatase/5'-nucleotidase	KYQ94816.1
LRQU01000002	sRNA195	356063	356429				367	452	1165	361	0.00297387	0.960454	3.22715	1.25208
LRQU01000002	AWY96_15520	356623	358192	1	cytochrome d terminal oxidase subunit 1	KYQ94817.1
LRQU01000002	AWY96_15555	361510	362833	1	protein TolA	KYQ94824.1
LRQU01000002	sRNA196	362834	362867				34	313	1710	773	0.165902	0.971852	2.21216	0.404916
LRQU01000002	AWY96_15560	362966	364259	1	translocation protein TolB	KYQ94825.1
LRQU01000002	AWY96_15730	392184	393189	1	6-phosphogluconolactonase	KYQ94850.1
LRQU01000002	sRNA197	393207	393307				101	444	647	262	0.0741732	0.270323	2.46947	1.69466
LRQU01000002	AWY96_15735	393416	393899	-1	kinase inhibitor	KYQ94851.1
LRQU01000002	AWY96_15845	415904	416594	-1	transcriptional regulator	KYQ94871.1
LRQU01000002	sRNA198	416874	416893				20	38	466	352	0.834136	0.996624	1.32386	0.107955
LRQU01000002	AWY96_15850	416897	418262	1	ATP-dependent RNA helicase RhlE	KYQ94872.1
LRQU01000002	AWY96_16690	579121	579865	-1	glutamine ABC transporter substrate-bindnig protein	KYQ95032.1
LRQU01000002	sRNA199	579893	579992				100	206	323	179	0.00822385	0.62476	1.80447	1.15084
LRQU01000002	AWY96_16695	580236	580503	-1	hypothetical protein	KYQ95033.1
LRQU01000002	AWY96_16715	582748	583636	-1	threonine transporter	KYQ95037.1
LRQU01000002	sRNA200	583879	583895				17	1555	2714	1631	5.43906e-08	0.773382	1.66401	0.953403
LRQU01000002	AWY96_16720	584035	584554	1	outer membrane protein OmpX	KYQ95038.1
LRQU01000002	AWY96_16765	590974	592411	1	histidine kinase	KYQ95047.1
LRQU01000002	sRNA201	592586	592633				48	90	319	77	1.78518e-23	0.0173212	4.14286	1.16883
LRQU01000002	AWY96_16770	592659	595698	-1	hypothetical protein	KYQ95048.1
LRQU01000002	sRNA2002	596154	596165				12	84	262	46	4.70976e-164	1.02645e-11	5.69565	1.82609
LRQU01000002	AWY96_16775	596210	599243	-1	hypothetical protein	KYQ95049.1
LRQU01000002	AWY96_17095	670715	672302	-1	hypothetical protein	KYQ95109.1
LRQU01000002	sRNA203	672635	672724				90	490	580	215	3.70459e-11	0.428208	2.69767	2.27907
LRQU01000002	AWY96_17100	672976	673876	1	UTP--glucose-1-phosphate uridylyltransferase	KYQ95110.1
LRQU01000002	AWY96_17140	682969	684118	1	hypothetical protein	KYQ95118.1
LRQU01000002	sRNA204	684119	684174				56	1099	1280	229	3.37368e-43	0.00869067	5.58952	4.79913
LRQU01000002	AWY96_17145	684186	685593	1	hypothetical protein	KYQ95119.1
LRQU01000002	sRNA205	685594	685627				34	909	2518	474	7.33823e-34	0.0205345	5.31224	1.91772
LRQU01000002	AWY96_17150	685629	686706	1	glycosyl transferase family 1	KYQ95120.1
LRQU01000002	AWY96_17160	688018	689452	1	UDP-phosphate galactose phosphotransferase	KYQ95122.1
LRQU01000002	sRNA206	689590	689673				84	353	1542	328	5.7987e-05	0.153601	4.70122	1.07622
LRQU01000002	AWY96_17165	689683	691519	1	hypothetical protein	KYQ95123.1
LRQU01000002	sRNA207	691554	691747				194	178	309	86	1.12798e-09	0.723088	3.59302	2.06977
LRQU01000002	AWY96_17170	692343	695322	1	cell surface protein	KYQ95124.1
LRQU01000002	AWY96_17185	698864	700241	1	peptidase	KYQ95127.1
LRQU01000002	sRNA208	700242	700266				25	154	617	190	2.75347e-05	0.000852365	3.24737	0.810526
LRQU01000002	sRNA209	700325	700338				14	97	503	121	1.40033e-07	0.0189443	4.15702	0.801653
LRQU01000002	AWY96_17190	700529	701954	1	mannose-1-phosphate guanyltransferase	KYQ95128.1
LRQU01000002	AWY96_17200	703458	704475	1	UDP-glucose 4-epimerase	KYQ95130.1
LRQU01000002	sRNA210	705048	705095				48	89	390	179	0.000543233	0.531794	2.17877	0.497207
LRQU01000002	AWY96_17205	705112	706525	1	mannose-1-phosphate guanyltransferase	KYQ95131.1
LRQU01000002	AWY96_17285	725164	726064	-1	ATP phosphoribosyltransferase	KYQ96580.1
LRQU01000002	sRNA211	726165	726308				144	1691	6288	2169	0.834136	0.760894	2.89903	0.779622
LRQU01000002	AWY96_17290	726513	727338	1	NAD(P)-dependent oxidoreductase	KYQ95146.1
LRQU01000002	AWY96_17605	791811	794091	1	ATP-dependent Clp protease ATP-binding subunit ClpA	KYQ95206.1
LRQU01000002	sRNA212	794262	794304				43	360	2	696	0.069329	0	0.00287356	0.517241
LRQU01000002	AWY96_17610	794305	794524	-1	translation initiation factor IF-1	KYQ95207.1
LRQU01000002	sRNA213	794534	794601				68	337	751	492	0.834136	0.557555	1.52642	0.684959
LRQU01000002	AWY96_17615	794630	795356	-1	leucyl/phenylalanyl-tRNA--protein transferase	KYQ95208.1
LRQU01000002	AWY96_17645	802392	802887	1	leucine-responsive transcriptional regulator	KYQ95214.1
LRQU01000002	sRNA214	802896	803006				111	154	830	444	0.834136	0.447085	1.86937	0.346847
LRQU01000002	AWY96_17650	803007	806565	1	cell division protein FtsK	KYQ95215.1
LRQU01000002	AWY96_17695	814515	816798	-1	pyruvate formate-lyase	KYQ95224.1
LRQU01000002	sRNA215	816822	816851				30	233	422	235	0.0351704	0.943387	1.79574	0.991489
LRQU01000002	AWY96_17700	816852	817713	-1	formate transporter FocA	KYQ95225.1
LRQU01000002	AWY96_17725	823114	824200	1	3-phosphoserine/phosphohydroxythreonine aminotransferase	KYQ95230.1
LRQU01000002	sRNA216	824201	824242				42	1099	27	319	0.427986	4.08612e-10	0.0846395	3.44514
LRQU01000002	AWY96_17730	824314	825601	1	3-phosphoshikimate 1-carboxyvinyltransferase	KYQ96584.1
LRQU01000002	AWY96_17735	825876	826566	1	cytidylate kinase	KYQ95231.1
LRQU01000002	sRNA217	826567	826580				14	3824	6685	3186	0.834136	0.925499	2.09824	1.20025
LRQU01000002	AWY96_17740	826747	828421	1	30S ribosomal protein S1	KYQ95232.1
LRQU01000002	AWY96_17770	836041	836251	1	cold-shock protein	KYQ95238.1
LRQU01000002	sRNA218	836278	836461				184	185	1208	663	0.834136	0.46617	1.82202	0.279035
LRQU01000002	AWY96_17775	836471	836693	1	cold-shock protein	KYQ95239.1
LRQU01000002	AWY96_17930	877365	877923	1	hypothetical protein	KYQ95269.1
LRQU01000002	sRNA219	878141	878337				197	991	2496	990	0.834136	0.860587	2.52121	1.00101
LRQU01000002	AWY96_17935	878429	879704	-1	beta-ketoacyl-[acyl-carrier-protein] synthase II	KYQ95270.1
LRQU01000002	AWY96_18220	931817	932516	1	extensin	KYQ95323.1
LRQU01000002	sRNA220	932674	933323				650	432	1442	374	0.834136	0.772386	3.85561	1.15508
LRQU01000002	AWY96_18225	933363	933795	1	hypothetical protein	KYQ95324.1
LRQU01000002	AWY96_18345	951962	953465	-1	glycine/betaine ABC transporter	KYQ95340.1
LRQU01000002	sRNA221	953674	953757				84	84	346	104	1.43599e-05	0.634148	3.32692	0.807692
LRQU01000002	AWY96_18350	953882	955247	-1	RND transporter	KYQ95341.1
LRQU01000002	AWY96_18525	988266	988521	-1	transcriptional regulator	KYQ95375.1
LRQU01000002	sRNA222	988550	988563				14	146	826	274	0.000103054	0.0233759	3.0146	0.532847
LRQU01000002	AWY96_18530	988708	988981	-1	hypothetical protein	KYQ95376.1
LRQU01000002	AWY96_18570	997224	997392	1	50S ribosomal protein L32	KYQ95384.1
LRQU01000002	sRNA223	997399	997432				34	1018	39	1771	0.348768	2.36888e-219	0.0220215	0.574816
LRQU01000002	AWY96_18575	997433	998438	1	phosphate acyltransferase	KYQ95385.1
LRQU01000002	AWY96_18590	1000355	1001090	1	beta-ketoacyl-ACP reductase	KYQ95388.1
LRQU01000002	sRNA224	1001129	1001229				101	15954	47491	14409	0.857918	0.408796	3.29593	1.10722
LRQU01000002	AWY96_18595	1001244	1001481	1	acyl carrier protein	KYQ95389.1
LRQU01000002	AWY96_18630	1007216	1007993	1	DNAse	KYQ95396.1
LRQU01000002	sRNA225	1008047	1008322				276	217	803	280	0.834136	0.628476	2.86786	0.775
LRQU01000002	AWY96_18635	1008329	1009763	1	PTS glucose-specific subunit IIBC	KYQ95397.1
LRQU01000002	AWY96_18830	1046775	1047516	-1	2-hydroxy-6-oxo-6-phenylhexa-2,4-dienoate hydrolase	KYQ95433.1
LRQU01000002	sRNA226	1047574	1047613				40	171	458	305	0.00551686	0.102788	1.50164	0.560656
LRQU01000002	AWY96_18835	1047943	1048297	1	hypothetical protein	KYQ95434.1
LRQU01000002	AWY96_19210	1123432	1124059	-1	23S rRNA pseudouridylate synthase	KYQ95505.1
LRQU01000002	sRNA227	1124145	1124164				20	489	507	372	0.00822161	0.93364	1.3629	1.31452
LRQU01000002	AWY96_19215	1124191	1125445	1	isocitrate dehydrogenase	KYQ95506.1
LRQU01000002	AWY96_19575	1198474	1199722	-1	hypothetical protein	KYQ96598.1
LRQU01000002	sRNA228	1200208	1200240				33	78	257	140	0.000704734	0.441818	1.83571	0.557143
LRQU01000002	AWY96_19580	1200326	1200824	1	Free methionine-R-sulfoxide reductase	KYQ95574.1
LRQU01000002	sRNA229	1200825	1200908				84	278	724	448	0.834136	0.433125	1.61607	0.620536
LRQU01000002	AWY96_19585	1200919	1201630	1	RNA chaperone ProQ	KYQ95575.1
LRQU01000002	AWY96_19720	1230179	1230530	1	translation initiation factor IF-3	KYQ95600.1
LRQU01000002	sRNA230	1230531	1230619				89	8467	14708	8384	0.834136	0.864558	1.75429	1.0099
LRQU01000002	AWY96_19725	1230628	1230826	1	50S ribosomal protein L35	KYQ95601.1
LRQU01000002	AWY96_19730	1230869	1231226	1	50S ribosomal protein L20	KYQ95602.1
LRQU01000002	sRNA231	1231227	1231332				106	302	676	446	0.567198	0.864411	1.5157	0.67713
LRQU01000002	AWY96_19735	1231665	1232649	1	phenylalanine--tRNA ligase subunit alpha	KYQ95603.1
LRQU01000002	AWY96_19875	1261060	1263439	1	phosphoenolpyruvate synthase	KYQ95629.1
LRQU01000002	sRNA232	1263687	1263724				38	351	460	278	0.00835276	0.662714	1.65468	1.26259
LRQU01000002	AWY96_19880	1263908	1265009	-1	hypothetical protein	KYQ95630.1
LRQU01000002	sRNA233	1265196	1265296				101	221	544	188	0.000648243	0.155088	2.89362	1.17553
LRQU01000002	AWY96_19885	1265320	1268377	1	hypothetical protein	KYQ95631.1
LRQU01000002	AWY96_19890	1268433	1268790	1	thioesterase	KYQ96603.1
LRQU01000002	sRNA234	1268791	1268834				44	1142	12	367	0.56207	3.13386e-40	0.0326975	3.11172
LRQU01000002	AWY96_19895	1268847	1269252	-1	hypothetical protein	KYQ95632.1
LRQU01000002	AWY96_19935	1276925	1277162	-1	murein lipoprotein	KYQ95640.1
LRQU01000002	sRNA235	1277307	1277337				31	81	396	136	7.93561e-05	0.364582	2.91176	0.595588
LRQU01000002	AWY96_19940	1277470	1278883	-1	pyruvate kinase	KYQ95641.1
LRQU01000002	AWY96_19995	1286636	1287662	-1	transcriptional regulator	KYQ95648.1
LRQU01000002	sRNA236	1287713	1287798				86	72	458	217	0.682138	0.792909	2.1106	0.331797
LRQU01000002	AWY96_20000	1288291	1289110	-1	hydrolase	KYQ95649.1
LRQU01000002	AWY96_20075	1303476	1304334	-1	efflux transporter periplasmic adaptor subunit	KYQ95663.1
LRQU01000002	sRNA237	1304335	1304538				204	458	925	359	0.834136	0.992406	2.5766	1.27577
LRQU01000002	AWY96_20080	1304754	1305189	1	transcriptional regulator SlyA	KYQ95664.1
LRQU01000002	AWY96_20495	1391608	1391908	-1	hypothetical protein	KYQ95743.1
LRQU01000002	sRNA238	1391987	1391996				10	1104	125	475	0.834136	0.0491065	0.263158	2.32421
LRQU01000002	AWY96_20500	1391997	1392366	-1	hypothetical protein	KYQ95744.1
LRQU01000002	AWY96_21245	1567956	1569339	-1	diaminobutyrate--2-oxoglutarate aminotransferase	KYQ95883.1
LRQU01000002	sRNA239	1569837	1569860				24	80	309	196	0.000498609	0.855355	1.57653	0.408163
LRQU01000002	AWY96_21250	1570006	1571572	1	hypothetical protein	KYQ95884.1
LRQU01000002	AWY96_21365	1594253	1595141	1	hypothetical protein	KYQ95904.1
LRQU01000002	sRNA240	1595417	1595426				10	564	303	154	3.19724e-12	0.360071	1.96753	3.66234
LRQU01000002	AWY96_21370	1595550	1596156	1	hypothetical protein	KYQ95905.1
LRQU01000002	AWY96_21400	1601601	1612575	1	polyketide synthase	KYQ95911.1
LRQU01000002	sRNA241	1612626	1612637				12	363	240	1124	0.352724	0.00245207	0.213523	0.322954
LRQU01000002	AWY96_21405	1612649	1613954	1	monooxygenase	KYQ95912.1
LRQU01000002	AWY96_21425	1642183	1642453	1	polyketide synthase of type I	KYQ95916.1
LRQU01000002	sRNA242	1642467	1642476				10	831	3151	1222	0.0384814	1	2.57856	0.680033
LRQU01000002	AWY96_21430	1642477	1643647	1	hypothetical protein	KYQ95917.1
LRQU01000002	AWY96_21435	1643643	1644003	1	hypothetical protein	KYQ95918.1
LRQU01000002	sRNA243	1644077	1644125				49	320	597	399	0.834136	0.508106	1.49624	0.802005
LRQU01000002	AWY96_21440	1644126	1650909	1	6-deoxyerythronolide-B synthase	KYQ96621.1
LRQU01000002	AWY96_21710	1725599	1727036	1	6-phospho-beta-glucosidase	KYQ95967.1
LRQU01000002	sRNA244	1727111	1727312				202	209	697	154	0.00489245	0.443365	4.52597	1.35714
LRQU01000002	sRNA245	1727455	1727730				276	201	522	86	2.12174e-52	0.00194583	6.06977	2.33721
LRQU01000002	AWY96_21715	1728054	1728783	1	protocatechuate 3,4-dioxygenase subunit beta	KYQ95968.1
LRQU01000002	AWY96_21945	1779669	1779849	-1	hypothetical protein	KYQ96013.1
LRQU01000002	sRNA246	1779950	1780197				248	450	1690	743	0.834136	0.423655	2.27456	0.605653
LRQU01000002	AWY96_21950	1780198	1781221	-1	magnesium transporter	KYQ96014.1
LRQU01000002	AWY96_22295	1857617	1858331	1	hypothetical protein	KYQ96081.1
LRQU01000002	sRNA247	1859002	1859656				655	3789	7875	2071	0.834136	0.372724	3.80251	1.82955
LRQU01000002	AWY96_22300	1860309	1861248	1	tRNA 2-thiocytidine(32) synthetase TtcA	KYQ96082.1
LRQU01000002	AWY96_22400	1880437	1881367	-1	GTP cyclohydrolase FolE2	KYQ96102.1
LRQU01000002	sRNA248	1881368	1881386				19	576	12	1035	0.195324	0	0.0115942	0.556522
LRQU01000002	AWY96_22405	1881573	1883223	1	ABC transporter substrate-binding protein	KYQ96103.1
LRQU01000002	AWY96_22505	1904553	1904856	-1	hypothetical protein	KYQ96122.1
LRQU01000002	sRNA249	1904944	1904958				15	85	524	238	0.594733	0.625695	2.20168	0.357143
LRQU01000002	AWY96_22510	1905199	1905970	-1	phosphatidylglycerophosphatase	KYQ96123.1
LRQU01000002	AWY96_22535	1913087	1915685	-1	DNA topoisomerase I subunit omega	KYQ96127.1
LRQU01000002	sRNA250	1915686	1915915				230	217	1401	461	0.834136	0.949907	3.03905	0.470716
LRQU01000002	AWY96_22540	1916110	1916362	1	hypothetical protein	KYQ96128.1
LRQU01000002	AWY96_22610	1929429	1930236	1	tryptophan synthase subunit alpha	KYQ96142.1
LRQU01000002	sRNA251	1930291	1930413				123	702	980	510	5.50422e-06	0.523393	1.92157	1.37647
LRQU01000002	AWY96_22615	1930456	1930771	1	hypothetical protein	KYQ96143.1
LRQU01000002	AWY96_22745	1958164	1958749	-1	thymidine kinase	KYQ96169.1
LRQU01000002	sRNA252	1959243	1959434				192	192	499	247	0.000172146	0.917463	2.02024	0.777328
LRQU01000002	AWY96_22750	1959449	1959857	1	transcriptional regulator	KYQ96170.1
LRQU01000002	AWY96_22760	1961085	1962429	-1	UDP-glucose 6-dehydrogenase	KYQ96172.1
LRQU01000002	sRNA253	1962430	1962442				13	212	931	362	0.000231699	0.107184	2.57182	0.585635
LRQU01000002	AWY96_22765	1962472	1963390	-1	UTP--glucose-1-phosphate uridylyltransferase	KYQ96173.1
LRQU01000002	sRNA254	1963435	1963526				92	106	332	128	1.78016e-10	0.604386	2.59375	0.828125
LRQU01000002	AWY96_22770	1963598	1964612	-1	response regulator of RpoS	KYQ96631.1
LRQU01000002	AWY96_22875	1980969	1981383	-1	methionine sulfoxide reductase B	KYQ96190.1
LRQU01000002	sRNA255	1981499	1981584				86	344	1354	521	0.834136	0.693783	2.59885	0.660269
LRQU01000002	AWY96_22880	1981731	1982727	1	glyceraldehyde-3-phosphate dehydrogenase	KYQ96191.1
LRQU01000002	AWY96_22890	1983866	1984631	-1	MltA-interacting protein MipA	KYQ96193.1
LRQU01000002	sRNA256	1984904	1985058				155	1643	2229	941	0.834136	0.589222	2.36876	1.74601
LRQU01000002	AWY96_22895	1985059	1986994	1	serine protein kinase PrkA	KYQ96194.1
LRQU01000002	sRNA257	1987021	1987052				32	550	762	586	0.834136	0.804849	1.30034	0.938567
LRQU01000002	AWY96_22900	1987058	1988330	1	hypothetical protein	KYQ96195.1
LRQU01000002	AWY96_22905	1988358	1988790	-1	acetyltransferase	KYQ96632.1
LRQU01000002	sRNA258	1988951	1989236				286	354	632	153	0.272421	0.138875	4.13072	2.31373
LRQU01000002	AWY96_22910	1989401	1989974	1	glutamine amidotransferase	KYQ96196.1
LRQU01000002	AWY96_22915	1990022	1990712	-1	hydrolase	KYQ96197.1
LRQU01000002	sRNA259	1991214	1991427				214	594	1491	709	0.834136	0.712466	2.10296	0.8378
LRQU01000002	AWY96_22920	1992007	1994125	-1	ferrioxamine B receptor	KYQ96198.1
LRQU01000002	AWY96_22965	2003759	2005064	-1	D-amino acid dehydrogenase small subunit	KYQ96207.1
LRQU01000002	sRNA260	2005065	2005150				86	468	627	237	4.13891e-37	0.140429	2.64557	1.97468
LRQU01000002	AWY96_22970	2005600	2007136	1	SpoVR family protein	KYQ96208.1
LRQU01000002	AWY96_23015	2016560	2016833	-1	hypothetical protein	KYQ96215.1
LRQU01000002	sRNA261	2016916	2016968				53	322	1093	344	0.00751937	0.252511	3.17733	0.936047
LRQU01000002	AWY96_23020	2016969	2017671	1	septum formation inhibitor	KYQ96216.1
LRQU01000002	AWY96_23075	2027314	2027956	-1	keto-deoxy-phosphogluconate aldolase	KYQ96226.1
LRQU01000002	sRNA262	2028029	2028109				81	140	2	443	0.001141	0	0.00451467	0.316027
LRQU01000002	AWY96_23080	2028110	2029586	-1	glucose-6-phosphate dehydrogenase	KYQ96227.1
LRQU01000002	AWY96_23420	2093956	2094169	1	hypothetical protein	KYQ96294.1
LRQU01000002	sRNA263	2094322	2094515				194	251	1059	466	0.834136	1	2.27253	0.538627
LRQU01000002	AWY96_23425	2094682	2095069	1	AraC family transcriptional regulator	KYQ96295.1
LRQU01000002	AWY96_23435	2095879	2096821	-1	quercetin 2,3-dioxygenase	KYQ96297.1
LRQU01000002	sRNA264	2096965	2097098				134	342	673	422	0.834136	0.730607	1.59479	0.810427
LRQU01000002	sRNA265	2097208	2097326				119	231	740	435	0.100221	0.774606	1.70115	0.531034
LRQU01000002	AWY96_23440	2097533	2097980	-1	peptidoglycan-binding protein	KYQ96298.1
LRQU01000002	sRNA266	2098001	2098011				11	1407	1429	1780	0.834136	0.864558	0.802809	0.790449
LRQU01000002	AWY96_23445	2098209	2098401	1	hypothetical protein	KYQ96299.1
LRQU01000002	AWY96_23455	2098838	2099921	-1	hypothetical protein	KYQ96301.1
LRQU01000002	sRNA267	2099954	2099973				20	79	516	160	0.00143305	0.176803	3.225	0.49375
LRQU01000002	AWY96_23460	2100572	2101556	-1	succinylglutamate desuccinylase	KYQ96302.1
LRQU01000002	AWY96_23785	2181526	2182345	1	FAD-binding protein	KYQ96366.1
LRQU01000002	sRNA268	2182427	2182515				89	116	381	115	4.48002e-20	0.102481	3.31304	1.0087
LRQU01000002	AWY96_23790	2182717	2183818	1	calcium:proton antiporter	KYQ96367.1
LRQU01000002	AWY96_23800	2185010	2185796	-1	hypothetical protein	KYQ96369.1
LRQU01000002	sRNA269	2185979	2186242				264	632	872	241	2.53774e-05	0.267746	3.61826	2.62241
LRQU01000002	AWY96_23805	2186515	2188663	-1	TonB-dependent receptor	KYQ96370.1
LRQU01000002	AWY96_24445	2317238	2317487	-1	hypothetical protein	KYQ96493.1
LRQU01000002	sRNA270	2317488	2317499				12	1176	716	1345	0.834136	0.107483	0.532342	0.874349
LRQU01000002	AWY96_24450	2317502	2317700	-1	hypothetical protein	KYQ96494.1
LRQU01000002	sRNA271	2317766	2317781				16	520	907	633	0.834136	0.579684	1.43286	0.821485
LRQU01000002	AWY96_24455	2318050	2318953	-1	transcriptional regulator	KYQ96495.1
LRQU01000002	AWY96_24710	2377434	2377704	-1	DNA-binding protein	KYQ96541.1
LRQU01000002	sRNA272	2378290	2378589				300	289	748	265	0.834136	0.48717	2.82264	1.09057
LRQU01000002	AWY96_24715	2378911	2379454	1	isopentenyl-diphosphate delta-isomerase	KYQ96542.1

## Sheet: Sheet2
LRQU01000001	6167	6194
LRQU01000001	7440	7496
LRQU01000001	16682	16763
LRQU01000001	17408	17457
LRQU01000001	22330	22345
LRQU01000001	106372	106461
LRQU01000001	128230	128372
LRQU01000001	157746	157863
LRQU01000001	158165	158235
LRQU01000001	159191	159303
LRQU01000001	161413	161471
LRQU01000001	169578	169673
LRQU01000001	175046	175081
LRQU01000001	177080	177100
LRQU01000001	227296	227365
LRQU01000001	231131	231226
LRQU01000001	312650	312689
LRQU01000001	370405	370446
LRQU01000001	378516	378646
LRQU01000001	435853	435878
LRQU01000001	516538	516687
LRQU01000001	578693	578818
LRQU01000001	595039	595102
LRQU01000001	597444	598172
LRQU01000001	647453	647575
LRQU01000001	826167	826202
LRQU01000001	837617	837749
LRQU01000001	837851	838252
LRQU01000001	859141	859171
LRQU01000001	876882	877008
LRQU01000001	903583	903859
LRQU01000001	966564	966586
LRQU01000001	968672	968761
LRQU01000001	988186	988235
LRQU01000001	1010133	1010153
LRQU01000001	1145879	1146406
LRQU01000001	1150949	1151089
LRQU01000001	1162495	1162531
LRQU01000001	1207669	1207796
LRQU01000001	1209736	1209759
LRQU01000001	1259991	1260070
LRQU01000001	1327550	1327579
LRQU01000001	1345723	1346070
LRQU01000001	1400301	1400312
LRQU01000001	1552156	1552516
LRQU01000001	1562619	1562822
LRQU01000001	1616929	1616968
LRQU01000001	1617026	1617035
LRQU01000001	1715832	1715903
LRQU01000001	1763606	1763653
LRQU01000001	1765834	1765860
LRQU01000001	1788096	1788106
LRQU01000001	1830026	1830060
LRQU01000001	1849761	1849864
LRQU01000001	1914839	1914924
LRQU01000001	1990799	1990878
LRQU01000001	1997824	1997885
LRQU01000001	1998727	1998839
LRQU01000001	2014848	2014942
LRQU01000001	2054677	2054864
LRQU01000001	2084865	2085030
LRQU01000001	2156013	2156034
LRQU01000001	2159498	2159597
LRQU01000001	2374103	2374173
LRQU01000001	2454924	2454945
LRQU01000001	2460755	2460807
LRQU01000001	2468737	2468799
LRQU01000001	2534927	2535149
LRQU01000001	2554182	2554201
LRQU01000001	2598019	2598122
LRQU01000001	2598490	2598506
LRQU01000001	2614067	2614100
LRQU01000001	2615615	2615634
LRQU01000001	2639672	2639731
LRQU01000001	2654069	2654138
LRQU01000001	2658485	2658651
LRQU01000001	2670334	2670352
LRQU01000001	2682535	2682556
LRQU01000001	2728480	2728530
LRQU01000001	2738117	2738173
LRQU01000001	2812309	2812362
LRQU01000001	2848567	2848908
LRQU01000001	2863423	2863486
LRQU01000001	2878353	2878367
LRQU01000001	2879266	2879635
LRQU01000001	3024251	3024402
LRQU01000001	3036697	3036823
LRQU01000001	3073561	3073592
LRQU01000002	29020	29118
LRQU01000002	32045	32063
LRQU01000002	54541	54568
LRQU01000002	96149	96162
LRQU01000002	96229	96427
LRQU01000002	132495	132504
LRQU01000002	175530	175568
LRQU01000002	176651	176670
LRQU01000002	303231	303483
LRQU01000002	356063	356429
LRQU01000002	579893	579992
LRQU01000002	583879	583895
LRQU01000002	592586	592633
LRQU01000002	596154	596165
LRQU01000002	672635	672724
LRQU01000002	684119	684174
LRQU01000002	685594	685627
LRQU01000002	689590	689673
LRQU01000002	691554	691747
LRQU01000002	700242	700266
LRQU01000002	700325	700338
LRQU01000002	705048	705095
LRQU01000002	794262	794304
LRQU01000002	816822	816851
LRQU01000002	824201	824242
LRQU01000002	953674	953757
LRQU01000002	988550	988563
LRQU01000002	997399	997432
LRQU01000002	1047574	1047613
LRQU01000002	1124145	1124164
LRQU01000002	1200208	1200240
LRQU01000002	1263687	1263724
LRQU01000002	1265196	1265296
LRQU01000002	1268791	1268834
LRQU01000002	1277307	1277337
LRQU01000002	1391987	1391996
LRQU01000002	1569837	1569860
LRQU01000002	1595417	1595426
LRQU01000002	1612626	1612637
LRQU01000002	1642467	1642476
LRQU01000002	1727111	1727312
LRQU01000002	1727455	1727730
LRQU01000002	1881368	1881386
LRQU01000002	1930291	1930413
LRQU01000002	1959243	1959434
LRQU01000002	1962430	1962442
LRQU01000002	1963435	1963526
LRQU01000002	2005065	2005150
LRQU01000002	2016916	2016968
LRQU01000002	2028029	2028109
LRQU01000002	2099954	2099973
LRQU01000002	2182427	2182515
LRQU01000002	2185979	2186242
	2054864
	2085030
	2156034
	2159597
	2374173
	2454945
	2460807
	2468799
	2535149
	2554201
	2598122
	2598506
	2614100
	2615634
	2639731
	2654138
	2658651
	2670352
	2682556
	2728530
	2738173
	2812362
	2848908
	2863486
	2878367
	2879635
	3024402
	3036823
	3073592
	29118
	32063
	54568
	96162
	96427
	132504
	175568
	176670
	303483
	356429
	579992
	583895
	592633
	596165
	672724
	684174
	685627
	689673
	691747
	700266
	700338
	705095
	794304
	816851
	824242
	953757
	988563
	997432
	1047613
	1124164
	1200240
	1263724
	1265296
	1268834
	1277337
	1391996
	1569860
	1595426
	1612637
	1642476
	1727312
	1727730
	1881386
	1930413
	1959434
	1962442
	1963526
	2005150
	2016968
	2028109
	2099973
	2182515
	2186242
