# Supplementary material for: Auxin-mediated regulation of susceptibility to toxic metabolites, c-di-GMP levels, and phage infection in the rhizobacterium Serratia plymuthica
Source: mSystems. 2024 Jun 5;9(7):e00165-24. doi: 10.1128/msystems.00165-24 (PMC11264596; doi:10.1128/msystems.00165-24)
Supplement: Table S5 — Growth of Serratia plymuthica A153 in minimal medium with different nutrients as sole carbon and nitrogen sources. [file msystems.00165-24-s0005.xlsx]

## Sheet: Hoja1
Table S5. Growth of Serratia plymuthica A153 in minimal medium with different nutrients as sole carbon and nitrogen sources. Shown are the maximum OD600 values reached after growth of bacteria for 48 h at 30 °C under agitation in 96-well plates, using the Bioscreen microbiological growth analyzer (Oy Growth Curves Ab Ltd., Helsinki, Finland). It is also indicated whether differences in growth wer…
Carbon source (Biolog Phenotype MicroArraysTM plate PM1)	Maximum OD600 reached in the absence of IAA	Observed growth differences in the presence of 1 mM IAA (comments about the differences observed in the presence of 1 mM IAA)
Control (no carbon source)	0.077	-
L-Arabinose	0.609	Yes (maximum OD600 reached with 1 mM IAA: 0,528 (13,3% reduction))
N-Acetyl-D-Glucosamine	0.355	No differences
D-Saccharic Acid	0.243	No differences
Succinic Acid	0.39	Yes (longer lag phase with 1 mM IAA; no differences in the maximum OD600 reached with 1 mM IAA)
D-Galactose	0.418	No differences
L-Aspartic Acid	0.418	Yes (reduced growth rate with 1 mM IAA; no differences in the maximum OD600 reached with 1 mM IAA)
L-Proline	0.46	Yes (reduced growth rate with 1 mM IAA; maximum OD600 reached with 1 mM IAA: 0,35 (23,9% reduction))
D-Alanine	0.255	Yes (reduced growth rate with 1 mM IAA; maximum OD600 reached with 1 mM IAA: 0,18 (29,4% reduction))
D-Trehalose	0.434	No differences
D-Serine	0.241	Yes (reduced growth rate with 1 mM IAA; maximum OD600 reached with 1 mM IAA: 0,189 (21,6% reduction))
D-Sorbitol	0.418	No differences
Glycerol	0.461	No differences
L-Fucose	0.211	No differences
D-Glucoronic Acid	0.188	No differences
D-Gluconic Acid	0.245	No differences
D, L-a-Glycerol-Phosphate	0.176	No differences
D-Xylose	0.338	No differences
L-Lactic Acid	0.195	Yes (reduced growth rate with 1 mM IAA; maximum OD600 reached with 1 mM IAA: 0,154 (21,0% reduction))
Formic Acid	No growth	-
Glucose-6-Phosphate	0.204	No differences
D-Galactonic Acid-g-Lactone	No growth	-
D-glucose	0.68	No differences
D, L-Malic Acid	0.52	No differences
D-Ribose	0.364	No differences
Tween 20	No growth	-
L-Rhamnose	No growth	-
D-Fructose	0.415	No differences
Acetic Acid	No growth	-
Maltose	0.446	No differences
L-Asparagine	0.337	Yes (longer lag phase with 1 mM IAA; no differences with the maximum OD600 reached with 1 mM IAA)
D-Aspartic Acid	No growth	-
D-Glucosaminic Acid	No growth	-
1, 2-Propanediol	No growth	-
Tween 40	0.132	No differences
a-Keto-Glutaric-Acid	No growth	-
a-Keto-Butyric Acid	No growth	-
a-Methyl-D-Galactoside	0.373	No differences
a-D-Lactose	No growth	-
Lactulose	No growth	-
L-Glutamine	0.438	Yes (reduced growth rate with 1 mM IAA; maximum OD600 reached with 1 mM IAA: 0,382 (12,8% reduction))
M-Tartaric Acid	No growth	-
Glucose-1-Phosphate	0.187	No differences
Fructose-6-Phosphate	No growth	-
Tween 80	No growth	-
a-Hydroxy Glutaric Acid-g-Lactone	No growth	-
a-Hydroxy Butyric Acid	No growth	-
b-Methyl-D-Glucoside	0.423	No differences
Adonitol	No growth	-
Maltotriose	0.492	No differences
Glycyl-L-Aspartic Acid	0.231	Yes (maximum OD600 reached with 1 mM IAA: 0,123 (46,8% reduction)
Citric Acid	0.466	Yes (longer lag phase with 1 mM IAA; maximum OD600 reached with 1 mM IAA: 0,428 (9% reduction))
M-Inositol	0.441	No differences
D-Threonine	No growth	-
Fumaric Acid	0.192	Yes (reduced growth rate with 1 mM IAA; maximum OD600 reached with 1 mM IAA: 0,139 (27,6% reduction))
Bromo Succinic Acid	0.168	Yes (maximum OD600 reached with 1 mM IAA: 0,126 (25% reduction))
Propionic Acid	No growth	-
Mucic Acid	0.398	Yes (reduced growth rate with 1 mM IAA; maximum OD600 reached with 1 mM IAA: 0,254 (36,2% reduction))
Glycolic Acid	No growth	-
Glyoxylic Acid	No growth	-
Glycyl-L-Glutamic Acid	0.192	No differences
Tricarballylic Acid	No growth	-
L-Serine	0.198	Yes (reduced growth rate with 1 mM IAA; no differences in the maximum OD600 reached with 1 mM IAA)
L-Threonine	0.167	Yes (maximum OD600 reached with 1 mM IAA: 0,129 (22,8% reduction))
L-Alanine	0.416	Yes (shorter lag phase with 1 mM IAA; no differences in the maximum OD600 reached with 1 mM IAA)
L-Alanyl-Glycine	0.291	Yes (reduced growth rate with 1 mM IAA; maximum OD600 reached with 1 mM IAA: 0,225 (22,7% reduction))
Acetoacetic Acid	No growth	-
N-Acetyl-b-D-Mannosamine	No growth	-
Mono Methyl Succinate	No growth	-
Methyl Pyruvate	0.146	No differences
Glycyl-L-Proline	0.285	Yes (reduced growth rate with 1 mM IAA; no differences in the maximum OD600 reached with 1 mM IAA)
P-Hydroxy Phenyl Acetic Acid	0.448	Yes (reduced growth rate with 1 mM IAA; maximum OD600 reached with 1 mM IAA: 0,338 (24,6% reduction))
M-Hydroxy Phenyl Acetic Acid	0.444	Yes (reduced growth rate with 1 mM IAA; maximum OD600 reached with 1 mM IAA: 0,211 (52,4% reduction))
Tyramine	0.452	Yes (maximum OD600 reached with 1 mM IAA: 0,407 (10% reduction))
D-Psicose	No growth	-
L-Lyxose	No growth	-
Glucoronamide	No growth	-
Pyruvic Acid	0.252	No differences
L-Galactonic Acid-g-Lactone	0.21	No differences
D-Galacturonic Acid	0.233	No differences
D-Mannose	0.338	No differences
D-Mannitol	0.432	No differences
D-Melibiose	0.457	No differences
Sucrose	0.46	No differences
2-Deoxy Adenosine	0.197	No differences
D-Cellobiose	0.563	No differences
D-Malic Acid	No growth	-
Phenylethylamine	No growth	-
Dulcitol	No growth	-
L-Glutamic Acid	0.419	Yes (larger lag phase with 1 mM IAA; maximum OD600 reached with 1 mM IAA: 0,501 (19,6% increase))
Thymidine	0.19	No differences
Uridine	0.206	No differences
Adenosine	0.18	No differences
Inosine	0.221	No differences
L-Malic Acid	0.178	No differences
2-Aminoethanol	No growth	-
Nitrogen source (Biolog Phenotype MicroArraysTM plate PM3)	Maximum OD600 reached	Growth differences in the presence of 1 mM IAA
Negative control	0.079	-
Ammonia	0.67	No differences
Nitrite	0.402	No differences
Nitrate	0.38	No differences
Urea	0.495	No differences
Biuret	No growth	-
L-Alanine	0.495	No differences
L-Arginine	0.557	No differences
L-Asparagine	0.578	No differences
L-Aspartic Acid	0.403	Yes (larger lag phase with 1 mM IAA; no differences in the maximum OD600 reached with 1 mM IAA)
L-Cysteine	0.3	No differences
L-Glutamic Acid	0.429	No differences
L-Glutamine	0.574	No differences
Glycine	0.338	No differences
L-Histidine	0.554	No differences
L-Isoleucine	0.335	Yes (reduced growth rate with 1 mM IAA; maximum OD600 reached with 1 mM IAA: 0,204 (39,1% reduction))
L-Leucine	0.213	Yes (reduced growth rate with 1 mM IAA; maximum OD600 reached with 1 mM IAA: 0,188 (11,7% reduction))
L-Lysine	0.741	Yes (reduced growth rate with 1 mM IAA; maximum OD600 reached with 1 mM IAA: 0,573 (22,7% reduction))
L-Methionine	0.197	No differences
L-Phenylalanine	0.407	Yes (maximum OD600 reached with 1 mM IAA: 0,349 (14,3% reduction))
L-Proline	0.417	No differences
L-Serine	0.689	Yes (slight differences in the maximum OD600 reached with 1 mM IAA: 0,649 (5,8% reduction))
L-Threonine	0.194	Yes (enhanced growth rate with 1 mM IAA; maximum OD600 reached with 1 mM IAA: 0,296 (52,6% increase))
L-Tryptophan	0.392	No differences
L-Tyrosine	0.251	No differences
L-Valine	0.385	Yes (enhanced growth rate with 1 mM IAA; maximum OD600 reached with 1 mM IAA: 0,467 (21,3% increase))
D-Alanine	0.457	No differences
D-Asparagine	0.345	No differences
D-Aspartic Acid	No growth	-
D-Glutamic Acid	No growth	-
D-Lysine	No growth	-
D-Serine	0.687	No differences
D-Valine	No growth	-
L-Citrulline	0.503	Yes (reduced growth rate with 1 mM IAA; maximum OD600 reached with 1 mM IAA: 0,455 (9,5% reduction))
L-Homoserine	0.168	No differences
L-Ornithine	0.499	No differences
N-Acetyl-L-Glutamic Acid	No growth	-
N-Phthaloyl-L-Glutamic Acid	No growth	-
L-Pyroglutamic Acid	0.184	No differences
Hydroxylamine	No growth	-
Methylamine	No growth	-
N-Amylamine	No growth	-
N-Butylamine	No growth	-
Ethylamine	No growth	-
Ethanolamine	No growth	-
Ethylenediamine	No growth	-
Putrescine	0.415	No differences
Agmatine	0.528	No differences
Histamine	No growth	-
β-Phenylethyl- amine	No growth	-
Tyramine	0.716	Yes (larger lag phase with 1 mM IAA; maximum OD600 reached with 1 mM IAA: 0,619 (13,6% reduction))
Acetamide	No growth	-
Formamide	No growth	-
Glucuronamide	0.233	No differences
D,L-Lactamide	0.305	No differences
D-Glucosamine	0.345	No differences
D-Galactosamine	No growth	-
D-Mannosamine	0.32	No differences
N-Acetyl-D-Glucosamine	0.559	No differences
N-Acetyl-D-Galactosamine	0.421	No differences
N-Acetyl-D-Mannosamine	No growth	-
Adenine	0.458	No differences
Adenosine	0.429	No differences
Cytidine	0.59	No differences
Cytosine	0.428	No differences
Guanine	0.454	No differences
Guanosine	0.5	No differences
Thymine	0.335	No differences
Thymidine	0.385	Yes (maximum OD600 reached with 1 mM IAA: 0,346 (10,1% reduction))
Uracil	0.436	Yes (maximum OD600 reached with 1 mM IAA: 0,389 (10,8% reduction))
Uridine	0.544	Yes (maximum OD600 reached with 1 mM IAA: 0,489 (10,1% reduction))
Inosine	0.614	No differences
Xanthine	0.318	No differences
Xanthosine	0.518	No differences
Uric Acid	0.464	No differences
Alloxan	0.175	No differences
Allantoin	0.521	No differences
Parabanic Acid	0.444	Yes (maximum OD600 reached with 1 mM IAA: 0,400 (10% reduction))
D,L-a-Amino-N-Butyric Acid	0.314	No differences
γ-Amino-N-Butyric Acid	0.503	No differences
ε-Amino-N-Caproic Acid	No growth	-
D,L-α-Amino- Caprylic Acid	No growth	-
δ-Amino-N-Valeric Acid	0.178	No differences
α-Amino-N-Valeric Acid	0.17	No differences
Ala-Asp	0.442	No differences
Ala-Gln	0.564	No differences
Ala-Glu	0.418	No differences
Ala-Gly	0.398	No differences
Ala-His	0.581	No differences
Ala-Leu	0.515	No differences
Ala-Thr	0.412	No differences
Gly-Asn	0.503	No differences
Gly-Gln	0.48	No differences
Gly-Glu	0.337	Yes (reduced growth rate with 1 mM IAA; maximum OD600 reached with 1 mM IAA: 0,303 (10,1% reduction))
Gly-Met	0.356	No differences
Met-Ala	0.363	No differences
